# Supplementary material for: Differential expression of the Nrf2-linked genes in pediatric septic shock
Source: Crit Care. 2015 Sep 17;19(1):327. doi: 10.1186/s13054-015-1052-0 (PMC4574004; doi:10.1186/s13054-015-1052-0)
Supplement: Additional file 1: Table S1. — List of Nrf2-linked genes (n =267) used in the focused analysis. The 267 genes correspond to 566 gene probes on the Human Genome U133 Plus 2.0 GeneChip. The functional link is provided for each gene. (XLSX 42 kb) [file 13054_2015_1052_MOESM1_ESM.xlsx]

## Sheet: Sheet1
Affymetrix ID	Gene Symbol	Genbank	Link to Nrf-2	Description
203192_at	ABCB6	NM_005689	Regulated by Nrf2 (ARE)	ATP-binding cassette, sub-family B (MDR/TAP), member 6
203191_at	ABCB6	AF308472	Regulated by Nrf2 (ARE)	ATP-binding cassette, sub-family B (MDR/TAP), member 6
202805_s_at	ABCC1	NM_004996	Regulated by Nrf2 (ARE)	ATP-binding cassette, sub-family C (CFTR/MRP), member 1
202804_at	ABCC1	AI539710	Regulated by Nrf2 (ARE)	ATP-binding cassette, sub-family C (CFTR/MRP), member 1
206155_at	ABCC2	NM_000392	Regulated by Nrf2 (ARE)	ATP-binding cassette, sub-family C (CFTR/MRP), member 2
242553_at	ABCC3	AW079749	Regulated by Nrf2 (ARE)	ATP-binding cassette, sub-family C (CFTR/MRP), member 3
239217_x_at	ABCC3	AI375341	Regulated by Nrf2 (ARE)	ATP-binding cassette, sub-family C (CFTR/MRP), member 3
230682_x_at	ABCC3	BF515888	Regulated by Nrf2 (ARE)	ATP-binding cassette, sub-family C (CFTR/MRP), member 3
214979_at	ABCC3	AK000791	Regulated by Nrf2 (ARE)	ATP-binding cassette, sub-family C (CFTR/MRP), member 3
209641_s_at	ABCC3	AF009670	Regulated by Nrf2 (ARE)	ATP-binding cassette, sub-family C (CFTR/MRP), member 3
208161_s_at	ABCC3	NM_020037	Regulated by Nrf2 (ARE)	ATP-binding cassette, sub-family C (CFTR/MRP), member 3
243928_s_at	ABCC4	AI248055	Regulated by Nrf2 (ARE)	ATP-binding cassette, sub-family C (CFTR/MRP), member 4
203196_at	ABCC4	AI948503	Regulated by Nrf2 (ARE)	ATP-binding cassette, sub-family C (CFTR/MRP), member 4
1555039_a_at	ABCC4	AY133679	Regulated by Nrf2 (ARE)	ATP-binding cassette, sub-family C (CFTR/MRP), member 4
1554918_a_at	ABCC4	BC041560	Regulated by Nrf2 (ARE)	ATP-binding cassette, sub-family C (CFTR/MRP), member 4
226363_at	ABCC5	BE550362	Regulated by Nrf2 (ARE)	ATP-binding cassette, sub-family C (CFTR/MRP), member 5
209380_s_at	ABCC5	AF146074	Regulated by Nrf2 (ARE)	ATP-binding cassette, sub-family C (CFTR/MRP), member 5
1558460_at	ABCC5	AL707614	Regulated by Nrf2 (ARE)	ATP-binding cassette, sub-family C (CFTR/MRP), member 5
214358_at	ACACA	AW188201	Regulates Nrf2	acetyl-Coenzyme A carboxylase alpha
212186_at	ACACA	BE855983	Regulates Nrf2	acetyl-Coenzyme A carboxylase alpha
210337_s_at	ACLY	U18197	Regulates Nrf2	ATP citrate lyase
201128_s_at	ACLY	NM_001096	Regulates Nrf2	ATP citrate lyase
201127_s_at	ACLY	AI971281	Regulates Nrf2	ATP citrate lyase
215728_s_at	ACOT7	AL031848	Regulated by Nrf2	acyl-CoA thioesterase 7
208002_s_at	ACOT7	NM_007274	Regulated by Nrf2	acyl-CoA thioesterase 7
236514_at	ACOT8	AI885067	Regulated by Nrf2	Acyl-CoA thioesterase 8
204212_at	ACOT8	NM_005469	Regulated by Nrf2	acyl-CoA thioesterase 8
227962_at	ACOX1	BF435852	Regulated by Nrf2	acyl-Coenzyme A oxidase 1, palmitoyl
213501_at	ACOX1	T62985	Regulated by Nrf2	acyl-Coenzyme A oxidase 1, palmitoyl
209601_at	ACOX1	S69189	Regulated by Nrf2	acyl-Coenzyme A oxidase 1, palmitoyl
209600_s_at	ACOX1	S69189	Regulated by Nrf2	acyl-Coenzyme A oxidase 1, palmitoyl
207656_s_at	ACOX1	NM_004035	Regulated by Nrf2	acyl-Coenzyme A oxidase 1, palmitoyl
205364_at	ACOX2	NM_003500	Regulated by Nrf2	acyl-Coenzyme A oxidase 2, branched chain
222592_s_at	ACSL5	AW173691	Regulated by Nrf2	acyl-CoA synthetase long-chain family member 5
218322_s_at	ACSL5	NM_016234	Regulated by Nrf2	acyl-CoA synthetase long-chain family member 5
222486_s_at	ADAMTS1	AF060152	Regulated by Nrf2	ADAM metallopeptidase with thrombospondin type 1 motif, 1
222162_s_at	ADAMTS1	AK023795	Regulated by Nrf2	ADAM metallopeptidase with thrombospondin type 1 motif, 1
215895_x_at	ADFP	AK022061	Regulated by Nrf2	Adipose differentiation-related protein
209122_at	ADFP	BC005127	Regulated by Nrf2	adipose differentiation-related protein
208848_at	ADH5	M30471	Regulated by Nrf2	alcohol dehydrogenase 5 (class III), chi polypeptide
208847_s_at	ADH5	M29872	Regulated by Nrf2	alcohol dehydrogenase 5 (class III), chi polypeptide
210505_at	ADH7	U07821	Regulated by Nrf2	alcohol dehydrogenase 7 (class IV), mu or sigma polypeptide
202820_at	AHR	NM_001621	Regulated by Nrf2 (XRE)	aryl hydrocarbon receptor
201491_at	AHSA1	NM_012111	Regulated by Nrf2	AHA1, activator of heat shock 90kDa protein ATPase homolog 1 (yeast)
201272_at	AKR1B1	NM_001628	Regulated by Nrf2	aldo-keto reductase family 1, member B1 (aldose reductase)
206561_s_at	AKR1B10	NM_020299	Regulated by Nrf2	aldo-keto reductase family 1, member B10 (aldose reductase)
217626_at	AKR1C1	BF508244	Regulated by Nrf2	aldo-keto reductase family 1, member C1 (dihydrodiol dehydrogenase 1; 20-alpha (3-alpha)-hydroxysteroid dehydrogenase)
216594_x_at	AKR1C1	S68290	Regulated by Nrf2	aldo-keto reductase family 1, member C1 (dihydrodiol dehydrogenase 1; 20-alpha (3-alpha)-hydroxysteroid dehydrogenase)
204151_x_at	AKR1C1	NM_001353	Regulated by Nrf2	aldo-keto reductase family 1, member C1 (dihydrodiol dehydrogenase 1; 20-alpha (3-alpha)-hydroxysteroid dehydrogenase)
1562102_at	AKR1C1	BC014579	Regulated by Nrf2	Aldo-keto reductase family 1, member C1 (dihydrodiol dehydrogenase 1; 20-alpha (3-alpha)-hydroxysteroid dehydrogenase)
244266_at	AKR1C2	AI583235	Regulated by Nrf2	Aldo-keto reductase family 1, member C2 (dihydrodiol dehydrogenase 2; bile acid binding protein; 3-alpha hydroxysteroid dehydrogenase, type III)
211653_x_at	AKR1C2	M33376	Regulated by Nrf2	aldo-keto reductase family 1, member C2 (dihydrodiol dehydrogenase 2; bile acid binding protein; 3-alpha hydroxysteroid dehydrogenase, type III)
209699_x_at	AKR1C2	U05598	Regulated by Nrf2	aldo-keto reductase family 1, member C2 (dihydrodiol dehydrogenase 2; bile acid binding protein; 3-alpha hydroxysteroid dehydrogenase, type III)
1560098_at	AKR1C2	CA425039	Regulated by Nrf2	Aldo-keto reductase family 1, member C2 (dihydrodiol dehydrogenase 2; bile acid binding protein; 3-alpha hydroxysteroid dehydrogenase, type III)
209160_at	AKR1C3	AB018580	Regulated by Nrf2	aldo-keto reductase family 1, member C3 (3-alpha hydroxysteroid dehydrogenase, type II)
214842_s_at	ALB	M12523	Oxidative Stress Response	albumin
214837_at	ALB	M12523	Oxidative Stress Response	albumin
211298_s_at	ALB	AF116645	Oxidative Stress Response	albumin
1565228_s_at	ALB	D16931	Oxidative Stress Response	albumin
212224_at	ALDH1A1	NM_000689	Regulated by Nrf2 (ARE)	aldehyde dehydrogenase 1 family, member A1
209646_x_at	ALDH1B1	BC001619	Regulated by Nrf2	aldehyde dehydrogenase 1 family, member B1
209645_s_at	ALDH1B1	NM_000692	Regulated by Nrf2	aldehyde dehydrogenase 1 family, member B1
205623_at	ALDH3A1	NM_000691	Regulated by Nrf2	aldehyde dehydrogenase 3 family, memberA1
210544_s_at	ALDH3A2	BC002430	Regulated by Nrf2	aldehyde dehydrogenase 3 family, member A2
202054_s_at	ALDH3A2	NM_000382	Regulated by Nrf2	aldehyde dehydrogenase 3 family, member A2
202053_s_at	ALDH3A2	L47162	Regulated by Nrf2	aldehyde dehydrogenase 3 family, member A2
213591_at	ALDH7A1	AU149534	Regulated by Nrf2	aldehyde dehydrogenase 7 family, member A1
208951_at	ALDH7A1	BC002515	Regulated by Nrf2	aldehyde dehydrogenase 7 family, member A1
208950_s_at	ALDH7A1	BC002515	Regulated by Nrf2	aldehyde dehydrogenase 7 family, member A1
201612_at	ALDH9A1	NM_000696	Regulated by Nrf2	aldehyde dehydrogenase 9 family, member A1
207206_s_at	ALOX12	NM_000697	Oxidative Stress Response	arachidonate 12-lipoxygenase
206423_at	ANGPTL7	NM_021146	Oxidative Stress Response	angiopoietin-like 7
205083_at	AOX1	NM_001159	Oxidative Stress Response	aldehyde oxidase 1
205082_s_at	AOX1	AB046692	Oxidative Stress Response	aldehyde oxidase 1
212884_x_at	APOE	AI358867	Oxidative Stress Response	apolipoprotein E
203382_s_at	APOE	NM_000041	Oxidative Stress Response	apolipoprotein E
203381_s_at	APOE	N33009	Oxidative Stress Response	apolipoprotein E
233724_at	ARNT	AL137290	Regulated by Nrf2 (XRE)	aryl hydrocarbon receptor nuclear translocator
231016_s_at	ARNT	BE465380	Regulated by Nrf2 (XRE)	Aryl hydrocarbon receptor nuclear translocator
230619_at	ARNT	AI768497	Regulated by Nrf2 (XRE)	aryl hydrocarbon receptor nuclear translocator
218222_x_at	ARNT	NM_001668	Regulated by Nrf2 (XRE)	aryl hydrocarbon receptor nuclear translocator
218221_at	ARNT	AL042842	Regulated by Nrf2 (XRE)	aryl hydrocarbon receptor nuclear translocator
210828_s_at	ARNT	AF001307	Regulated by Nrf2 (XRE)	aryl hydrocarbon receptor nuclear translocator
200779_at	ATF4	NM_001675	Regulated by Nrf2 (ARE)	activating transcription factor 4 (tax-responsive enhancer element B67)
203454_s_at	ATOX1	NM_004045	Oxidative Stress Response	ATX1 antioxidant protein 1 homolog (yeast)
206913_at	BAAT	NM_001701	Regulated by Nrf2	bile acid Coenzyme A: amino acid N-acyltransferase (glycine N-choloyltransferase)
230879_at	BAG2	AI654091	Regulates Nrf2	BCL2-associated athanogene 2
209406_at	BAG2	AF095192	Regulates Nrf2	BCL2-associated athanogene 2
229109_s_at	BLVRA	N21095	Regulated by Nrf2	Biliverdin reductase A
211729_x_at	BLVRA	BC005902	Regulated by Nrf2	biliverdin reductase A
203773_x_at	BLVRA	NM_000712	Regulated by Nrf2	biliverdin reductase A
203772_at	BLVRA	U34877	Regulated by Nrf2	biliverdin reductase A
203771_s_at	BLVRA	AA740186	Regulated by Nrf2	biliverdin reductase A
202201_at	BLVRB	NM_000713	Regulated by Nrf2	biliverdin reductase B (flavin reductase (NADPH))
201849_at	BNIP3	NM_004052	Oxidative Stress Response	BCL2/adenovirus E1B 19kDa interacting protein 3
201848_s_at	BNIP3	U15174	Oxidative Stress Response	BCL2/adenovirus E1B 19kDa interacting protein 3
211851_x_at	BRCA1	AF005068	Regulates Nrf2	breast cancer 1, early onset
204531_s_at	BRCA1	NM_007295	Regulates Nrf2	breast cancer 1, early onset
224471_s_at	BTRC	BC006204	Regulates Nrf2	beta-transducin repeat containing
222374_at	BTRC	AI186064	Regulates Nrf2	beta-transducin repeat containing
216091_s_at	BTRC	AF101784	Regulates Nrf2	beta-transducin repeat containing
204901_at	BTRC	AA824369	Regulates Nrf2	beta-transducin repeat containing
1563620_at	BTRC	AL833133	Regulates Nrf2	beta-transducin repeat containing
238363_at	CAT	AW015521	Oxidative Stress Response	Catalase
215573_at	CAT	AU147084	Oxidative Stress Response	Catalase
211922_s_at	CAT	AY028632	Oxidative Stress Response	catalase
201432_at	CAT	NM_001752	Oxidative Stress Response	catalase
209213_at	CBR1	BC002511	Regulated by Nrf2	carbonyl reductase 1
205379_at	CBR3	NM_001236	Regulated by Nrf2	carbonyl reductase 3
216598_s_at	CCL2	S69738	Oxidative Stress Response	chemokine (C-C motif) ligand 2
204655_at	CCL5	NM_002985	Oxidative Stress Response	chemokine (C-C motif) ligand 5
1555759_a_at	CCL5	AF043341	Oxidative Stress Response	chemokine (C-C motif) ligand 5
1405_i_at	CCL5	M21121	Oxidative Stress Response	chemokine (C-C motif) ligand 5
203522_at	CCS	NM_005125	Oxidative Stress Response	copper chaperone for superoxide dismutase
242197_x_at	CD36	W95035	Regulated by Nrf2	CD36 molecule (thrombospondin receptor)
228766_at	CD36	AW299226	Regulated by Nrf2	CD36 molecule (thrombospondin receptor)
209555_s_at	CD36	M98399	Regulated by Nrf2	CD36 molecule (thrombospondin receptor)
209554_at	CD36	BE968792	Regulated by Nrf2	CD36 molecule (thrombospondin receptor)
206488_s_at	CD36	NM_000072	Regulated by Nrf2	CD36 molecule (thrombospondin receptor)
212501_at	CEBPB	AL564683	Regulated by Nrf2 (ARE)	CCAAT/enhancer binding protein (C/EBP), beta
209616_s_at	CES1	S73751	Regulated by Nrf2 (ARE)	carboxylesterase 1 (monocyte/macrophage serine esterase 1)
213758_at	COX4I1	AW337510	Regulated by Nrf2	cytochrome c oxidase subunit IV isoform 1
202698_x_at	COX4I1	NM_001861	Regulated by Nrf2	cytochrome c oxidase subunit IV isoform 1
200086_s_at	COX4I1	AA854966	Regulated by Nrf2	cytochrome c oxidase subunit IV isoform 1
222975_s_at	CSDE1	AI423180	Oxidative Stress Response	cold shock domain containing E1, RNA-binding
219939_s_at	CSDE1	NM_007158	Oxidative Stress Response	cold shock domain containing E1, RNA-binding
202646_s_at	CSDE1	AA167775	Oxidative Stress Response	cold shock domain containing E1, RNA-binding
230101_at	CXCL2	AV648479	Regulated by Nrf2	Chemokine (C-X-C motif) ligand 2
209774_x_at	CXCL2	M57731	Regulated by Nrf2	chemokine (C-X-C motif) ligand 2
1569203_at	CXCL2	BC005276	Regulated by Nrf2	chemokine (C-X-C motif) ligand 2
201885_s_at	CYB5R3	NM_000398	Regulated by Nrf2	cytochrome b5 reductase 3
1554574_a_at	CYB5R3	AF361370	Regulated by Nrf2	cytochrome b5 reductase 3
229445_at	CYBA	AI393352	Oxidative Stress Response	cytochrome b-245, alpha polypeptide
203028_s_at	CYBA	NM_000101	Oxidative Stress Response	cytochrome b-245, alpha polypeptide
233538_s_at	CYBB	AI203028	Oxidative Stress Response	Cytochrome b-245, beta polypeptide
217431_x_at	CYBB	S67289	Oxidative Stress Response	cytochrome b-245, beta polypeptide
203923_s_at	CYBB	NM_000397	Oxidative Stress Response	cytochrome b-245, beta polypeptide
203922_s_at	CYBB	AI308863	Oxidative Stress Response	cytochrome b-245, beta polypeptide
226632_at	CYGB	AL513673	Oxidative Stress Response	cytoglobin
1570410_at	CYGB	BC018822	Oxidative Stress Response	cytoglobin
1553572_a_at	CYGB	NM_134268	Oxidative Stress Response	cytoglobin
202437_s_at	CYP1B1	NM_000104	Regulated by Nrf2	cytochrome P450, family 1, subfamily B, polypeptide 1
202436_s_at	CYP1B1	AU144855	Regulated by Nrf2	cytochrome P450, family 1, subfamily B, polypeptide 1
202435_s_at	CYP1B1	AU154504	Regulated by Nrf2	cytochrome P450, family 1, subfamily B, polypeptide 1
202434_s_at	CYP1B1	N21019	Regulated by Nrf2	cytochrome P450, family 1, subfamily B, polypeptide 1
223385_at	CYP2S1	AF335278	Regulated by Nrf2	cytochrome P450, family 2, subfamily S, polypeptide 1
210764_s_at	CYR61	AF003114	Regulated by Nrf2	cysteine-rich, angiogenic inducer, 61
201289_at	CYR61	NM_001554	Regulated by Nrf2	cysteine-rich, angiogenic inducer, 61
226064_s_at	DGAT2	AW469523	Regulated by Nrf2	diacylglycerol O-acyltransferase homolog 2 (mouse)
224327_s_at	DGAT2	AB048286	Regulated by Nrf2	diacylglycerol O-acyltransferase homolog 2 (mouse)
200862_at	DHCR24	NM_014762	Regulated by Nrf2	24-dehydrocholesterol reductase
203811_s_at	DNAJB4	NM_007034	Regulated by Nrf2	DnaJ (Hsp40) homolog, subfamily B, member 4
203810_at	DNAJB4	BG252490	Regulated by Nrf2	DnaJ (Hsp40) homolog, subfamily B, member 4
202843_at	DNAJB9	NM_012328	Regulated by Nrf2	DnaJ (Hsp40) homolog, subfamily B, member 9
202842_s_at	DNAJB9	AL080081	Regulated by Nrf2	DnaJ (Hsp40) homolog, subfamily B, member 9
1554462_a_at	DNAJB9	AF115512	Regulated by Nrf2	DnaJ (Hsp40) homolog, subfamily B, member 9
219597_s_at	DUOX1	NM_017434	Oxidative Stress Response	dual oxidase 1
215800_at	DUOX1	AL137592	Oxidative Stress Response	dual oxidase 1
1565797_at	DUOX1	BC030522	Oxidative Stress Response	Dual oxidase 1
1565795_at	DUOX1	BI768821	Oxidative Stress Response	dual oxidase 1
219727_at	DUOX2	NM_014080	Oxidative Stress Response	dual oxidase 2
201044_x_at	DUSP1	AA530892	Regulated by Nrf2 (ARE)	dual specificity phosphatase 1
201041_s_at	DUSP1	NM_004417	Regulated by Nrf2 (ARE)	dual specificity phosphatase 1
211607_x_at	EGFR	U48722	Regulates Nrf2	epidermal growth factor receptor (erythroblastic leukemia viral (v-erb-b) oncogene homolog, avian)
211551_at	EGFR	K03193	Regulates Nrf2	epidermal growth factor receptor (erythroblastic leukemia viral (v-erb-b) oncogene homolog, avian)
211550_at	EGFR	AF125253	Regulates Nrf2	epidermal growth factor receptor (erythroblastic leukemia viral (v-erb-b) oncogene homolog, avian)
210984_x_at	EGFR	U95089	Regulates Nrf2	epidermal growth factor receptor (erythroblastic leukemia viral (v-erb-b) oncogene homolog, avian)
201984_s_at	EGFR	NM_005228	Regulates Nrf2	epidermal growth factor receptor (erythroblastic leukemia viral (v-erb-b) oncogene homolog, avian)
201983_s_at	EGFR	AW157070	Regulates Nrf2	epidermal growth factor receptor (erythroblastic leukemia viral (v-erb-b) oncogene homolog, avian)
1565484_x_at	EGFR	AF277897	Regulates Nrf2	epidermal growth factor receptor (erythroblastic leukemia viral (v-erb-b) oncogene homolog, avian)
1565483_at	EGFR	AF277897	Regulates Nrf2	epidermal growth factor receptor (erythroblastic leukemia viral (v-erb-b) oncogene homolog, avian)
220029_at	ELOVL2	NM_017770	Regulated by Nrf2	elongation of very long chain fatty acids (FEN1/Elo2, SUR4/Elo3, yeast)-like 2
213712_at	ELOVL2	BF508639	Regulated by Nrf2	elongation of very long chain fatty acids (FEN1/Elo2, SUR4/Elo3, yeast)-like 2
234513_at	ELOVL3	AF292387	Regulated by Nrf2	elongation of very long chain fatty acids (FEN1/Elo2, SUR4/Elo3, yeast)-like 3
215082_at	ELOVL5	BF973387	Regulated by Nrf2	ELOVL family member 5, elongation of long chain fatty acids (FEN1/Elo2, SUR4/Elo3-like, yeast)
214153_at	ELOVL5	BE467941	Regulated by Nrf2	ELOVL family member 5, elongation of long chain fatty acids (FEN1/Elo2, SUR4/Elo3-like, yeast)
208788_at	ELOVL5	AL136939	Regulated by Nrf2	ELOVL family member 5, elongation of long chain fatty acids (FEN1/Elo2, SUR4/Elo3-like, yeast)
1567222_x_at	ELOVL5	D17207	Regulated by Nrf2	ELOVL family member 5, elongation of long chain fatty acids (FEN1/Elo2, SUR4/Elo3-like, yeast)
227491_at	ELOVL6	AA777752	Regulated by Nrf2	ELOVL family member 6, elongation of long chain fatty acids (FEN1/Elo2, SUR4/Elo3-like, yeast)
210868_s_at	ELOVL6	BC001305	Regulated by Nrf2	ELOVL family member 6, elongation of long chain fatty acids (FEN1/Elo2, SUR4/Elo3-like, yeast)
204256_at	ELOVL6	NM_024090	Regulated by Nrf2	ELOVL family member 6, elongation of long chain fatty acids (FEN1/Elo2, SUR4/Elo3-like, yeast)
227874_at	EMCN	AI635774	Regulated by Nrf2	Endomucin
222885_at	EMCN	AF205940	Regulated by Nrf2	endomucin
219436_s_at	EMCN	NM_016242	Regulated by Nrf2	endomucin
202017_at	EPHX1	NM_000120	Regulated by Nrf2	epoxide hydrolase 1, microsomal (xenobiotic)
209368_at	EPHX2	AF233336	Regulated by Nrf2	epoxide hydrolase 2, cytoplasmic
214627_at	EPX	X14346	Oxidative Stress Response	eosinophil peroxidase
240808_at	ESD	AI916961	Regulated by Nrf2	esterase D/formylglutathione hydrolase
228162_at	ESD	AA193515	Regulated by Nrf2	esterase D/formylglutathione hydrolase
215096_s_at	ESD	AU145746	Regulated by Nrf2	esterase D/formylglutathione hydrolase
215095_at	ESD	AU145746	Regulated by Nrf2	Esterase D/formylglutathione hydrolase
209009_at	ESD	BC001169	Regulated by Nrf2	esterase D/formylglutathione hydrolase
231693_at	FABP1	AV655991	Regulated by Nrf2	Fatty acid binding protein 1, liver
205892_s_at	FABP1	NM_001443	Regulated by Nrf2	fatty acid binding protein 1, liver
207475_at	FABP2	NM_000134	Regulated by Nrf2	fatty acid binding protein 2, intestinal
243953_at	FADS2	R40016	Regulated by Nrf2	fatty acid desaturase 2
202218_s_at	FADS2	NM_004265	Regulated by Nrf2	fatty acid desaturase 2
217006_x_at	FASN	U52428	Regulated by Nrf2	fatty acid synthase
212218_s_at	FASN	AI954041	Regulated by Nrf2	fatty acid synthase
209696_at	FBP1	D26054	Regulated by Nrf2	fructose-1,6-bisphosphatase 1
229696_at	FECH	AI807483	Regulated by Nrf2 (ARE)	ferrochelatase (protoporphyria)
203116_s_at	FECH	NM_000140	Regulated by Nrf2 (ARE)	ferrochelatase (protoporphyria)
203115_at	FECH	AU152635	Regulated by Nrf2 (ARE)	ferrochelatase (protoporphyria)
221433_at	FGF21	NM_019113	Regulated by Nrf2	fibroblast growth factor 21
208449_s_at	FGF8	NM_006119	Regulated by Nrf2	fibroblast growth factor 8 (androgen-induced)
205014_at	FGFBP1	NM_005130	Regulated by Nrf2	fibroblast growth factor binding protein 1
202949_s_at	FHL2	NM_001450	Regulated by Nrf2	four and a half LIM domains 2
202580_x_at	FOXM1	NM_021953	Oxidative Stress Response	forkhead box M1
214211_at	FTH1	AA083483	Regulated by Nrf2 (ARE)	ferritin, heavy polypeptide 1
200748_s_at	FTH1	NM_002032	Regulated by Nrf2 (ARE)	ferritin, heavy polypeptide 1
224379_at	FTHL17	AF285592	Regulated by Nrf2 (ARE)	ferritin, heavy polypeptide-like 17
213187_x_at	FTL	BG538564	Regulated by Nrf2 (ARE)	ferritin, light polypeptide
212788_x_at	FTL	BG537190	Regulated by Nrf2 (ARE)	ferritin, light polypeptide
206952_at	G6PC	NM_000151	Regulated by Nrf2	glucose-6-phosphatase, catalytic subunit
1555612_s_at	G6PC	BC020700	Regulated by Nrf2	glucose-6-phosphatase, catalytic subunit
202275_at	G6PD	NM_000402	Regulated by Nrf2	glucose-6-phosphate dehydrogenase
202923_s_at	GCLC	NM_001498	Regulated by Nrf2 (ARE)	glutamate-cysteine ligase, catalytic subunit
202922_at	GCLC	BF676980	Regulated by Nrf2 (ARE)	glutamate-cysteine ligase, catalytic subunit
1555330_at	GCLC	BC022487	Regulated by Nrf2 (ARE)	glutamate-cysteine ligase, catalytic subunit
236140_at	GCLM	AI753488	Regulated by Nrf2 (ARE)	glutamate-cysteine ligase, modifier subunit
203925_at	GCLM	NM_002061	Regulated by Nrf2 (ARE)	glutamate-cysteine ligase, modifier subunit
233837_at	GGT1	AU147678	Regulated by Nrf2	Gamma-glutamyltransferase 1
211417_x_at	GGT1	L20493	Regulated by Nrf2	gamma-glutamyltransferase 1
209919_x_at	GGT1	L20490	Regulated by Nrf2	gamma-glutamyltransferase 1
208284_x_at	GGT1	NM_013421	Regulated by Nrf2	gamma-glutamyltransferase 1
207131_x_at	GGT1	NM_013430	Regulated by Nrf2	gamma-glutamyltransferase 1
211416_x_at	GGTLC1	L20492	Regulated by Nrf2	gamma-glutamyltransferase light chain 1
209918_at	GGTLC1	J05235	Regulated by Nrf2	gamma-glutamyltransferase light chain 1
214430_at	GLA	NM_000169	Regulated by Nrf2	galactosidase, alpha
209276_s_at	GLRX	AF162769	Regulated by Nrf2	glutaredoxin (thioltransferase)
206662_at	GLRX	NM_002064	Regulated by Nrf2	glutaredoxin (thioltransferase)
241034_at	GLS	AA088431	Regulated by Nrf2	glutaminase
223080_at	GLS	AK025021	Regulated by Nrf2	Glutaminase
223079_s_at	GLS	AI828035	Regulated by Nrf2	glutaminase
221510_s_at	GLS	AF158555	Regulated by Nrf2	glutaminase
211414_at	GLS	AF097495	Regulated by Nrf2	glutaminase
203159_at	GLS	NM_014905	Regulated by Nrf2	glutaminase
203158_s_at	GLS	AF097493	Regulated by Nrf2	glutaminase
203157_s_at	GLS	AB020645	Regulated by Nrf2	glutaminase
239607_at	GPR156	AW451851	Oxidative Stress Response	G protein-coupled receptor 156
1553028_at	GPR156	NM_153002	Oxidative Stress Response	G protein-coupled receptor 156
200736_s_at	GPX1	NM_000581	Regulated by Nrf2 (ARE)	glutathione peroxidase 1
239595_at	GPX2	AA569032	Regulated by Nrf2 (ARE)	glutathione peroxidase 2 (gastrointestinal)
202831_at	GPX2	NM_002083	Regulated by Nrf2 (ARE)	glutathione peroxidase 2 (gastrointestinal)
214091_s_at	GPX3	AW149846	Regulated by Nrf2 (ARE)	glutathione peroxidase 3 (plasma)
201348_at	GPX3	NM_002084	Regulated by Nrf2 (ARE)	glutathione peroxidase 3 (plasma)
201106_at	GPX4	NM_002085	Regulated by Nrf2 (ARE)	glutathione peroxidase 4 (phospholipid hydroperoxidase)
214648_at	GPX5	AI207120	Regulated by Nrf2 (ARE)	glutathione peroxidase 5 (epididymal androgen-related protein)
208028_s_at	GPX5	NM_003996	Regulated by Nrf2 (ARE)	glutathione peroxidase 5 (epididymal androgen-related protein)
213170_at	GPX7	AA406605	Regulated by Nrf2 (ARE)	glutathione peroxidase 7
228141_at	GPX8	AA173223	Regulated by Nrf2 (ARE)	glutathione peroxidase 8
227628_at	GPX8	AL571557	Regulated by Nrf2 (ARE)	glutathione peroxidase 8
225609_at	GSR	AI888037	Regulated by Nrf2	glutathione reductase
205770_at	GSR	NM_000637	Regulated by Nrf2	glutathione reductase
211630_s_at	GSS	L42531	Regulated by Nrf2	glutathione synthetase
201415_at	GSS	NM_000178	Regulated by Nrf2	glutathione synthetase
215766_at	GSTA1	AL096729	Regulated by Nrf2 (ARE)	Glutathione S-transferase A1
203924_at	GSTA1	NM_000846	Regulated by Nrf2 (ARE)	glutathione S-transferase A1
215333_x_at	GSTM1	X08020	Regulated by Nrf2 (ARE)	glutathione S-transferase M1
204550_x_at	GSTM1	NM_000561	Regulated by Nrf2 (ARE)	glutathione S-transferase M1
210912_x_at	GSTM4	M99422	Regulated by Nrf2 (ARE)	glutathione S-transferase M4
204149_s_at	GSTM4	NM_000850	Regulated by Nrf2 (ARE)	glutathione S-transferase M4
201470_at	GSTO1	NM_004832	Regulated by Nrf2 (ARE)	glutathione S-transferase omega 1
1557915_s_at	GSTO1	U56250	Regulated by Nrf2 (ARE)	glutathione S-transferase omega 1
200824_at	GSTP1	NM_000852	Regulated by Nrf2 (ARE)	glutathione S-transferase pi 1
232193_at	GSTT1	AL359937	Regulated by Nrf2 (ARE)	Glutathione S-transferase theta 1
203815_at	GSTT1	NM_000853	Regulated by Nrf2 (ARE)	glutathione S-transferase theta 1
209531_at	GSTZ1	BC001453	Regulated by Nrf2 (ARE)	glutathione transferase zeta 1
210892_s_at	GTF2I	BC004472	Regulated by Nrf2 (ARE)	general transcription factor II, i
200697_at	HK1	NM_000188	Regulated by Nrf2	hexokinase 1
237324_s_at	HKDC1	AW451101	Regulated by Nrf2	hexokinase domain containing 1
237323_at	HKDC1	AW451101	Regulated by Nrf2	hexokinase domain containing 1
227614_at	HKDC1	W81116	Regulated by Nrf2	hexokinase domain containing 1
220585_at	HKDC1	NM_025130	Regulated by Nrf2	hexokinase domain containing 1
221750_at	HMGCS1	BG035985	Regulated by Nrf2	3-hydroxy-3-methylglutaryl-Coenzyme A synthase 1 (soluble)
205822_s_at	HMGCS1	NM_002130	Regulated by Nrf2	3-hydroxy-3-methylglutaryl-Coenzyme A synthase 1 (soluble)
203665_at	HMOX1	NM_002133	Regulated by Nrf2 (ARE)	heme oxygenase (decycling) 1
217869_at	HSD17B12	NM_016142	Regulated by Nrf2	hydroxysteroid (17-beta) dehydrogenase 12
1559518_at	HSD17B12	BM460264	Regulated by Nrf2	Hydroxysteroid (17-beta) dehydrogenase 12
1554122_a_at	HSD17B12	BC012536	Regulated by Nrf2	hydroxysteroid (17-beta) dehydrogenase 12
1554121_at	HSD17B12	BC012536	Regulated by Nrf2	hydroxysteroid (17-beta) dehydrogenase 12
204818_at	HSD17B2	NM_002153	Regulated by Nrf2	hydroxysteroid (17-beta) dehydrogenase 2
220081_x_at	HSD17B7	NM_016371	Regulated by Nrf2	hydroxysteroid (17-beta) dehydrogenase 7
214328_s_at	HSP90AA1	R01140	Oxidative Stress Response	heat shock protein 90kDa alpha (cytosolic), class A member 1
211969_at	HSP90AA1	BG420237	Oxidative Stress Response	heat shock protein 90kDa alpha (cytosolic), class A member 1
211968_s_at	HSP90AA1	AI962933	Oxidative Stress Response	heat shock protein 90kDa alpha (cytosolic), class A member 1
210211_s_at	HSP90AA1	AF028832	Oxidative Stress Response	heat shock protein 90kDa alpha (cytosolic), class A member 1
233057_at	HSPB8	BF109740	Oxidative Stress Response	heat shock 22kDa protein 8
221667_s_at	HSPB8	AF133207	Oxidative Stress Response	heat shock 22kDa protein 8
242956_at	IDH1	AA564352	Regulated by Nrf2	Isocitrate dehydrogenase 1 (NADP+), soluble
242001_at	IDH1	AA825652	Regulated by Nrf2	Isocitrate dehydrogenase 1 (NADP+), soluble
201193_at	IDH1	NM_005896	Regulated by Nrf2	isocitrate dehydrogenase 1 (NADP+), soluble
1555037_a_at	IDH1	BC012846	Regulated by Nrf2	isocitrate dehydrogenase 1 (NADP+), soluble
210046_s_at	IDH2	U52144	Regulated by Nrf2	isocitrate dehydrogenase 2 (NADP+), mitochondrial
210045_at	IDH2	AU151428	Regulated by Nrf2	isocitrate dehydrogenase 2 (NADP+), mitochondrial
205207_at	IL6	NM_000600	Regulated by Nrf2	interleukin 6 (interferon, beta 2)
213281_at	JUN	BE327172	Regulates Nrf2	Jun oncogene
201466_s_at	JUN	NM_002228	Regulates Nrf2	jun oncogene
201465_s_at	JUN	BC002646	Regulates Nrf2	jun oncogene
201464_x_at	JUN	BG491844	Regulates Nrf2	jun oncogene
202417_at	KEAP1	NM_012289	Regulates Nrf2	kelch-like ECH-associated protein 1
205900_at	KRT1	NM_006121	Regulated by Nrf2 (ARE)	keratin 1
207022_s_at	LDHC	NM_002301	Regulated by Nrf2	lactate dehydrogenase C
218523_at	LHPP	NM_022126	Oxidative Stress Response	phospholysine phosphohistidine inorganic pyrophosphate phosphatase
206606_at	LIPC	NM_000236	Regulated by Nrf2	lipase, hepatic
219181_at	LIPG	NM_006033	Regulated by Nrf2	lipase, endothelial
235871_at	LIPH	AA088857	Regulated by Nrf2	lipase, member H
210682_at	LPO	U39573	Oxidative Stress Response	lactoperoxidase
224466_s_at	MAFG	BC006143	Regulated by Nrf2 (ARE)	v-maf musculoaponeurotic fibrosarcoma oncogene homolog G (avian)
204970_s_at	MAFG	NM_002359	Regulated by Nrf2 (ARE)	v-maf musculoaponeurotic fibrosarcoma oncogene homolog G (avian)
205819_at	MARCO	NM_006770	Regulated by Nrf2	macrophage receptor with collagenous structure
204179_at	MB	NM_005368	Oxidative Stress Response	myoglobin
207256_at	MBL2	NM_000242	Oxidative Stress Response	mannose-binding lectin (protein C) 2, soluble (opsonic defect)
235374_at	MDH1	AW952547	Regulated by Nrf2	Malate dehydrogenase 1, NAD (soluble)
200978_at	MDH1	NM_005917	Regulated by Nrf2	malate dehydrogenase 1, NAD (soluble)
211204_at	ME1	L34035	Regulated by Nrf2 (ARE)	malic enzyme 1, NADP(+)-dependent, cytosolic
204059_s_at	ME1	NM_002395	Regulated by Nrf2 (ARE)	malic enzyme 1, NADP(+)-dependent, cytosolic
204058_at	ME1	AL049699	Regulated by Nrf2 (ARE)	malic enzyme 1, NADP(+)-dependent, cytosolic
239001_at	MGST1	AV705233	Regulated by Nrf2 (ARE)	Microsomal glutathione S-transferase 1
231736_x_at	MGST1	NM_020300	Regulated by Nrf2 (ARE)	microsomal glutathione S-transferase 1
224918_x_at	MGST1	AI220117	Regulated by Nrf2 (ARE)	microsomal glutathione S-transferase 1
1565162_s_at	MGST1	D16947	Regulated by Nrf2 (ARE)	microsomal glutathione S-transferase 1
244122_at	MGST3	AA129724	Regulated by Nrf2 (ARE)	Microsomal glutathione S-transferase 3
201403_s_at	MGST3	NM_004528	Regulated by Nrf2 (ARE)	microsomal glutathione S-transferase 3
218869_at	MLYCD	NM_012213	Regulated by Nrf2	malonyl-CoA decarboxylase	catalyzes the conversion of malonyl-CoA to acetyl-CoA
203949_at	MPO	NM_000250	Oxidative Stress Response	myeloperoxidase
203948_s_at	MPO	J02694	Oxidative Stress Response	myeloperoxidase
203466_at	MPV17	NM_002437	Oxidative Stress Response	MpV17 mitochondrial inner membrane protein
240031_at	MSRA	AA994467	Oxidative Stress Response	Methionine sulfoxide reductase A
219281_at	MSRA	NM_012331	Oxidative Stress Response	methionine sulfoxide reductase A
205970_at	MT3	NM_005954	Oxidative Stress Response	metallothionein 3
201761_at	MTHFD2	NM_006636	Regulated by Nrf2	methylenetetrahydrofolate dehydrogenase (NADP+ dependent) 2, methenyltetrahydrofolate cyclohydrolase
238246_at	MTL5	BE467611	Oxidative Stress Response	Metallothionein-like 5, testis-specific (tesmin)
219786_at	MTL5	NM_004923	Oxidative Stress Response	metallothionein-like 5, testis-specific (tesmin)
244089_at	MYC	BF514781	Regulates Nrf2	Similar to ORF 114
202431_s_at	MYC	NM_002467	Regulates Nrf3	v-myc myelocytomatosis viral oncogene homolog (avian)
209949_at	NCF2	BC001606	Oxidative Stress Response	neutrophil cytosolic factor 2
243807_at	NCOA7	BG432498	Oxidative Stress Response	nuclear receptor coactivator 7
225344_at	NCOA7	AL035689	Oxidative Stress Response	nuclear receptor coactivator 7
1568805_at	NCOA7	BC036461	Oxidative Stress Response	nuclear receptor coactivator 7
217773_s_at	NDUFA4	NM_002489	Regulated by Nrf2	NADH dehydrogenase (ubiquinone) 1 alpha subcomplex, 4, 9kDa
201966_at	NDUFS2	NM_004550	Regulated by Nrf2	NADH dehydrogenase (ubiquinone) Fe-S protein 2, 49kDa (NADH-coenzyme Q reductase)
201146_at	NFE2L2	NM_006164	Oxidative Stress Response	nuclear factor (erythroid-derived 2)-like 2
1567015_at	NFE2L2	AF323119	Oxidative Stress Response	nuclear factor (erythroid-derived 2)-like 2
1567014_s_at	NFE2L2	AF323119	Oxidative Stress Response	nuclear factor (erythroid-derived 2)-like 2
1567013_at	NFE2L2	AF323119	Oxidative Stress Response	nuclear factor (erythroid-derived 2)-like 2
206197_at	NME5	NM_003551	Oxidative Stress Response	non-metastatic cells 5, protein expressed in (nucleoside-diphosphate kinase)
210037_s_at	NOS2	L24553	Oxidative Stress Response	nitric oxide synthase 2A (inducible, hepatocytes)
210808_s_at	NOX1	AF166327	Oxidative Stress Response	NADPH oxidase 1
207380_x_at	NOX1	NM_013954	Oxidative Stress Response	NADPH oxidase 1
207217_s_at	NOX1	NM_013955	Oxidative Stress Response	NADPH oxidase 1
206418_at	NOX1	NM_007052	Oxidative Stress Response	NADPH oxidase 1
221089_at	NOX3	NM_015718	Oxidative Stress Response	NADPH oxidase 3
219773_at	NOX4	NM_016931	Oxidative Stress Response	NADPH oxidase 4
220641_at	NOX5	NM_024505	Oxidative Stress Response	NADPH oxidase, EF-hand calcium binding domain 5
1553023_a_at	NOX5	NM_024505	Oxidative Stress Response	NADPH oxidase, EF-hand calcium binding domain 5
210519_s_at	NQO1	BC000906	Regulated by Nrf2 (ARE)	NAD(P)H dehydrogenase, quinone 1
201468_s_at	NQO1	NM_000903	Regulated by Nrf2 (ARE)	NAD(P)H dehydrogenase, quinone 1
201467_s_at	NQO1	AI039874	Regulated by Nrf2 (ARE)	NAD(P)H dehydrogenase, quinone 1
216248_s_at	NR4A2	S77154	Oxidative Stress Response	nuclear receptor subfamily 4, group A, member 2
204622_x_at	NR4A2	NM_006186	Oxidative Stress Response	nuclear receptor subfamily 4, group A, member 2
204621_s_at	NR4A2	AI935096	Oxidative Stress Response	nuclear receptor subfamily 4, group A, member 2
211280_s_at	NRF1	L22454	Oxidative Stress Response	nuclear respiratory factor 1
211279_at	NRF1	L22454	Oxidative Stress Response	nuclear respiratory factor 1
204652_s_at	NRF1	NM_005011	Oxidative Stress Response	nuclear respiratory factor 1
204651_at	NRF1	AW003022	Oxidative Stress Response	nuclear respiratory factor 1
204766_s_at	NUDT1	NM_002452	Oxidative Stress Response	nudix (nucleoside diphosphate linked moiety X)-type motif 1
205760_s_at	OGG1	NM_016821	Regulated by Nrf2	8-oxoguanine DNA glycosylase
205301_s_at	OGG1	NM_016820	Regulated by Nrf2	8-oxoguanine DNA glycosylase
238409_x_at	OXR1	AW086261	Oxidative Stress Response	oxidation resistance 1
223879_s_at	OXR1	AF309387	Oxidative Stress Response	oxidation resistance 1
222553_x_at	OXR1	AL541048	Oxidative Stress Response	oxidation resistance 1
218197_s_at	OXR1	NM_018002	Oxidative Stress Response	oxidation resistance 1
202696_at	OXSR1	NM_005109	Oxidative Stress Response	oxidative-stress responsive 1
219530_at	PALB2	NM_024675	Regulates Nrf2	partner and localizer of BRCA2
200006_at	PARK7	NM_007262	Regulates Nrf2	Parkinson disease (autosomal recessive, early onset) 7
217112_at	PDGFB	Z81010	Regulated by Nrf2	platelet-derived growth factor beta polypeptide (simian sarcoma viral (v-sis) oncogene homolog)
216061_x_at	PDGFB	AU150748	Regulated by Nrf2	platelet-derived growth factor beta polypeptide (simian sarcoma viral (v-sis) oncogene homolog)
216055_at	PDGFB	AK022920	Regulated by Nrf2	platelet-derived growth factor beta polypeptide (simian sarcoma viral (v-sis) oncogene homolog)
204200_s_at	PDGFB	NM_002608	Regulated by Nrf2	platelet-derived growth factor beta polypeptide (simian sarcoma viral (v-sis) oncogene homolog)
208690_s_at	PDLIM1	BC000915	Oxidative Stress Response	PDZ and LIM domain 1
200886_s_at	PGAM1	NM_002629	Regulates Nrf2	phosphoglycerate mutase 1 (brain)
1555943_at	PGAM5	CA307621	Regulates Nrf2	phosphoglycerate mutase family member 5
1553837_at	PGAM5	NM_138575	Regulates Nrf2	phosphoglycerate mutase family member 5
201118_at	PGD	NM_002631	Regulated by Nrf2	phosphogluconate dehydrogenase
214735_at	PIP3-E	AW166711	Oxidative Stress Response	phosphoinositide-binding protein PIP3-E
206214_at	PLA2G7	NM_005084	Regulated by Nrf2	phospholipase A2, group VII (platelet-activating factor acetylhydrolase, plasma)	oxidized modification of low density lipoprotein
218961_s_at	PNKP	NM_007254	Oxidative Stress Response	polynucleotide kinase 3'-phosphatase
39854_r_at	PNPLA2	AF055000	Regulated by Nrf2	patatin-like phospholipase domain containing 2
213862_at	PNPLA2	AI979087	Regulated by Nrf2	Patatin-like phospholipase domain containing 2
212705_x_at	PNPLA2	BF570210	Regulated by Nrf2	patatin-like phospholipase domain containing 2
244689_at	PPARA	AA461080	Regulates Nrf2	peroxisome proliferator-activated receptor alpha
237142_at	PPARA	AI939604	Regulates Nrf2	Peroxisome proliferator-activated receptor alpha
226978_at	PPARA	AA910945	Regulates Nrf2	peroxisome proliferator-activated receptor alpha
223438_s_at	PPARA	BC004162	Regulates Nrf2	peroxisome proliferator-activated receptor alpha
223437_at	PPARA	N48315	Regulates Nrf2	peroxisome proliferator-activated receptor alpha
210771_at	PPARA	BC000052	Regulates Nrf2	peroxisome proliferator-activated receptor alpha
206870_at	PPARA	NM_005036	Regulates Nrf2	peroxisome proliferator-activated receptor alpha
1560981_a_at	PPARA	AF086231	Regulates Nrf2	peroxisome proliferator-activated receptor alpha
1558631_at	PPARA	BG426657	Regulates Nrf2	peroxisome proliferator-activated receptor alpha
208510_s_at	PPARG	NM_015869	Regulated by Nrf2 (ARE)	peroxisome proliferator-activated receptor gamma
219195_at	PPARGC1A	NM_013261	Regulated by Nrf2 (ARE)	peroxisome proliferator-activated receptor gamma, coactivator 1 alpha
1569141_a_at	PPARGC1A	BC029800	Regulated by Nrf2 (ARE)	peroxisome proliferator-activated receptor gamma, coactivator 1 alpha
1563943_at	PPARGC1B	BC026956	Regulated by Nrf2 (ARE)	peroxisome proliferator-activated receptor gamma, coactivator 1 beta
1555282_a_at	PPARGC1B	AF468497	Regulated by Nrf2 (ARE)	peroxisome proliferator-activated receptor gamma, coactivator 1 beta
1553639_a_at	PPARGC1B	NM_133263	Regulated by Nrf2 (ARE)	peroxisome proliferator-activated receptor gamma, coactivator 1 beta
235833_at	PPAT	BF111128	Regulated by Nrf2	Phosphoribosyl pyrophosphate amidotransferase
209434_s_at	PPAT	U00238	Regulated by Nrf2	phosphoribosyl pyrophosphate amidotransferase
209433_s_at	PPAT	AI457120	Regulated by Nrf2	phosphoribosyl pyrophosphate amidotransferase
208680_at	PRDX1	L19184	Regulated by Nrf2 (ARE)	peroxiredoxin 1
39729_at	PRDX2	L19185	Regulated by Nrf2 (ARE)	peroxiredoxin 2
215067_x_at	PRDX2	AU147942	Regulated by Nrf2 (ARE)	peroxiredoxin 2
211658_at	PRDX2	L19185	Regulated by Nrf2 (ARE)	peroxiredoxin 2
201006_at	PRDX2	NM_005809	Regulated by Nrf2 (ARE)	peroxiredoxin 2
209766_at	PRDX3	AF118073	Regulated by Nrf2 (ARE)	peroxiredoxin 3
201619_at	PRDX3	NM_006793	Regulated by Nrf2 (ARE)	peroxiredoxin 3
201923_at	PRDX4	NM_006406	Regulated by Nrf2 (ARE)	peroxiredoxin 4
222994_at	PRDX5	AF197952	Regulated by Nrf2 (ARE)	peroxiredoxin 5
1560587_s_at	PRDX5	AI718223	Regulated by Nrf2 (ARE)	peroxiredoxin 5
200845_s_at	PRDX6	NM_004905	Regulated by Nrf2 (ARE)	peroxiredoxin 6
200844_s_at	PRDX6	BE869583	Regulated by Nrf2 (ARE)	peroxiredoxin 6
224925_at	PREX1	AL445192	Oxidative Stress Response	phosphatidylinositol 3,4,5-trisphosphate-dependent RAC exchanger 1
224909_s_at	PREX1	BF308645	Oxidative Stress Response	phosphatidylinositol 3,4,5-trisphosphate-dependent RAC exchanger 1
220811_at	PRG3	NM_006093	Oxidative Stress Response	proteoglycan 3
201835_s_at	PRKAB1	NM_006253	Regulated by Nrf2	protein kinase, AMP-activated, beta 1 non-catalytic subunit
201834_at	PRKAB1	BC001007	Regulated by Nrf2	protein kinase, AMP-activated, beta 1 non-catalytic subunit
215707_s_at	PRNP	AV725328	Oxidative Stress Response	prion protein
201300_s_at	PRNP	NM_000311	Oxidative Stress Response	prion protein
1556190_s_at	PRNP	AK056897	Oxidative Stress Response	prion protein
211746_x_at	PSMA1	BC005932	Regulated by Nrf2 (ARE)	proteasome (prosome, macropain) subunit, alpha type, 1
210759_s_at	PSMA1	M64992	Regulated by Nrf2 (ARE)	proteasome (prosome, macropain) subunit, alpha type, 1
201676_x_at	PSMA1	NM_002786	Regulated by Nrf2 (ARE)	proteasome (prosome, macropain) subunit, alpha type, 1
237300_at	PSMA3	AI553756	Regulated by Nrf2 (ARE)	Proteasome (prosome, macropain) subunit, alpha type, 3
232648_at	PSMA3	AK021499	Regulated by Nrf2 (ARE)	proteasome (prosome, macropain) subunit, alpha type, 3
201532_at	PSMA3	NM_002788	Regulated by Nrf2 (ARE)	proteasome (prosome, macropain) subunit, alpha type, 3
203396_at	PSMA4	NM_002789	Regulated by Nrf2 (ARE)	proteasome (prosome, macropain) subunit, alpha type, 4
216088_s_at	PSMA7	AL078633	Regulated by Nrf2 (ARE)	proteasome (prosome, macropain) subunit, alpha type, 7
201114_x_at	PSMA7	NM_002792	Regulated by Nrf2 (ARE)	proteasome (prosome, macropain) subunit, alpha type, 7
214289_at	PSMB1	W86293	Regulated by Nrf2	Proteasome (prosome, macropain) subunit, beta type, 1
214288_s_at	PSMB1	W86293	Regulated by Nrf2	proteasome (prosome, macropain) subunit, beta type, 1
200876_s_at	PSMB1	NM_002793	Regulated by Nrf2	proteasome (prosome, macropain) subunit, beta type, 1
231323_at	PSMB2	AW043830	Regulated by Nrf2	proteasome (prosome, macropain) subunit, beta type, 2
201404_x_at	PSMB2	BC000268	Regulated by Nrf2	proteasome (prosome, macropain) subunit, beta type, 2
200039_s_at	PSMB2	NM_002794	Regulated by Nrf2	proteasome (prosome, macropain) subunit, beta type, 2
201400_at	PSMB3	NM_002795	Regulated by Nrf2	proteasome (prosome, macropain) subunit, beta type, 3
208799_at	PSMB5	BC004146	Regulated by Nrf2	proteasome (prosome, macropain) subunit, beta type, 5
208827_at	PSMB6	BC000835	Regulated by Nrf2	proteasome (prosome, macropain) subunit, beta type, 6
200814_at	PSME1	NM_006263	Regulated by Nrf2	proteasome (prosome, macropain) activator subunit 1 (PA28 alpha)
201762_s_at	PSME2	NM_002818	Regulated by Nrf2	proteasome (prosome, macropain) activator subunit 2 (PA28 beta)
231897_at	PTGR1	AL135787	Regulated by Nrf2	prostaglandin reductase 1
228825_at	PTGR1	BE566894	Regulated by Nrf2	prostaglandin reductase 1
228824_s_at	PTGR1	BE566894	Regulated by Nrf2	prostaglandin reductase 1
238669_at	PTGS1	BE613133	Oxidative Stress Response	prostaglandin-endoperoxide synthase 1 (prostaglandin G/H synthase and cyclooxygenase)
215813_s_at	PTGS1	S36219	Oxidative Stress Response	prostaglandin-endoperoxide synthase 1 (prostaglandin G/H synthase and cyclooxygenase)
205128_x_at	PTGS1	NM_000962	Oxidative Stress Response	prostaglandin-endoperoxide synthase 1 (prostaglandin G/H synthase and cyclooxygenase)
205127_at	PTGS1	NM_000962	Oxidative Stress Response	prostaglandin-endoperoxide synthase 1 (prostaglandin G/H synthase and cyclooxygenase)
204748_at	PTGS2	NM_000963	Regulated by Nrf2 (ARE)	prostaglandin-endoperoxide synthase 2 (prostaglandin G/H synthase and cyclooxygenase)
1554997_a_at	PTGS2	AY151286	Regulated by Nrf2 (ARE)	prostaglandin-endoperoxide synthase 2 (prostaglandin G/H synthase and cyclooxygenase)
239526_x_at	PTPN1	AI697691	Regulated by Nrf2	Protein tyrosine phosphatase, non-receptor type 1
217689_at	PTPN1	BG109555	Regulated by Nrf2	Protein tyrosine phosphatase, non-receptor type 1
217686_at	PTPN1	BF222916	Regulated by Nrf2	protein tyrosine phosphatase, non-receptor type 1
202716_at	PTPN1	NM_002827	Regulated by Nrf2	protein tyrosine phosphatase, non-receptor type 1
205503_at	PTPN14	NM_005401	Regulated by Nrf2	protein tyrosine phosphatase, non-receptor type 14
212013_at	PXDN	D86983	Oxidative Stress Response	peroxidasin homolog (Drosophila)
212012_at	PXDN	BF342851	Oxidative Stress Response	peroxidasin homolog (Drosophila)
241942_at	PXDNL	AA927870	Oxidative Stress Response	peroxidasin homolog (Drosophila)-like
212696_s_at	RNF4	BF968633	Regulates Nrf2	ring finger protein 4
239820_at	RNF7	AW593225	Regulates Nrf2	Ring finger protein 7
224439_x_at	RNF7	BC005966	Regulates Nrf2	ring finger protein 7
224395_s_at	RNF7	AF312226	Regulates Nrf2	ring finger protein 7
224394_at	RNF7	AF312226	Regulates Nrf2	ring finger protein 7
218286_s_at	RNF7	NM_014245	Regulates Nrf2	ring finger protein 7
202449_s_at	RXRA	NM_002957	Regulated by Nrf2 (ARE)	retinoid X receptor, alpha
202426_s_at	RXRA	BE675800	Regulated by Nrf2 (ARE)	retinoid X receptor, alpha
223843_at	SCARA3	AB007830	Oxidative Stress Response	scavenger receptor class A, member 3
223842_s_at	SCARA3	AB007830	Oxidative Stress Response	scavenger receptor class A, member 3
219416_at	SCARA3	NM_016240	Oxidative Stress Response	scavenger receptor class A, member 3
201093_x_at	SDHA	NM_004168	Regulated by Nrf2	succinate dehydrogenase complex, subunit A, flavoprotein (Fp)
223209_s_at	SELS	AF328864	Oxidative Stress Response	selenoprotein S
231669_at	SEPP1	AV653290	Oxidative Stress Response	Selenoprotein P, plasma, 1
229620_at	SEPP1	BE856597	Oxidative Stress Response	Selenoprotein P, plasma, 1
201427_s_at	SEPP1	NM_005410	Oxidative Stress Response	selenoprotein P, plasma, 1
218346_s_at	SESN1	NM_014454	Regulates Nrf2	sestrin 1
223196_s_at	SESN2	AL136551	Regulates Nrf3	sestrin 2
223195_s_at	SESN2	BF131886	Regulates Nrf4	sestrin 2
214199_at	SFTPD	NM_003019	Oxidative Stress Response	surfactant protein D
230573_at	SGK2	AI631895	Oxidative Stress Response	Serum/glucocorticoid regulated kinase 2
220357_s_at	SGK2	NM_016276	Oxidative Stress Response	serum/glucocorticoid regulated kinase 2
209339_at	SIAH2	U76248	Regulates Nrf2	seven in absentia homolog 2 (Drosophila)
220605_s_at	SIRT2	NM_012237	Oxidative Stress Response	sirtuin (silent mating type information regulation 2 homolog) 2 (S. cerevisiae)
1558331_at	SIRT2	BG722779	Oxidative Stress Response	Sirtuin (silent mating type information regulation 2 homolog) 2 (S. cerevisiae)
207043_s_at	SLC6A9	NM_006934	Regulated by Nrf2	solute carrier family 6 (neurotransmitter transporter, glycine), member 9
217678_at	SLC7A11	AA488687	Regulated by Nrf2 (ARE)	solute carrier family 7, (cationic amino acid transporter, y+ system) member 11
209921_at	SLC7A11	AB040875	Regulated by Nrf2 (ARE)	solute carrier family 7, (cationic amino acid transporter, y+ system) member 11
207528_s_at	SLC7A11	NM_014331	Regulated by Nrf2 (ARE)	solute carrier family 7, (cationic amino acid transporter, y+ system) member 11
200642_at	SOD1	NM_000454	Regulated by Nrf2 (ARE)	superoxide dismutase 1, soluble
221477_s_at	SOD2	BF575213	Regulated by Nrf2 (ARE)	superoxide dismutase 2, mitochondrial
216841_s_at	SOD2	X15132	Regulated by Nrf2 (ARE)	superoxide dismutase 2, mitochondrial
215223_s_at	SOD2	W46388	Regulated by Nrf2 (ARE)	superoxide dismutase 2, mitochondrial
215078_at	SOD2	AL050388	Regulated by Nrf2 (ARE)	superoxide dismutase 2, mitochondrial
205236_x_at	SOD3	NM_003102	Regulated by Nrf2 (ARE)	superoxide dismutase 3, extracellular
206239_s_at	SPINK1	NM_003122	Oxidative Stress Response	serine peptidase inhibitor, Kazal type 1
244804_at	SQSTM1	AW293441	Regulates Nrf2	Sequestosome 1
239004_at	SQSTM1	AI041019	Regulates Nrf2	Sequestosome 1
217255_at	SQSTM1	U46752	Regulates Nrf2	sequestosome 1
217252_at	SQSTM1	U46752	Regulates Nrf2	sequestosome 1
213112_s_at	SQSTM1	N30649	Regulates Nrf2	sequestosome 1
201471_s_at	SQSTM1	NM_003900	Regulates Nrf2	sequestosome 1
202308_at	SREBF1	NM_004176	Regulates Nrf2	sterol regulatory element binding transcription factor 1
1558875_at	SREBF1	S66168	Regulates Nrf2	sterol regulatory element binding transcription factor 1
225252_at	SRXN1	AL121758	Regulated by Nrf2 (ARE)	sulfiredoxin 1 homolog (S. cerevisiae)
201314_at	STK25	NM_006374	Oxidative Stress Response	serine/threonine kinase 25 (STE20 homolog, yeast)
238995_at	SULT1A1	AW148637	Regulated by Nrf2	sulfotransferase family, cytosolic, 1A, phenol-preferring, member 1
215299_x_at	SULT1A1	U37025	Regulated by Nrf2	sulfotransferase family, cytosolic, 1A, phenol-preferring, member 1
203615_x_at	SULT1A1	NM_001055	Regulated by Nrf2	sulfotransferase family, cytosolic, 1A, phenol-preferring, member 1
211385_x_at	SULT1A2	U28169	Regulated by Nrf2	sulfotransferase family, cytosolic, 1A, phenol-preferring, member 2
207122_x_at	SULT1A2	NM_001054	Regulated by Nrf2	sulfotransferase family, cytosolic, 1A, phenol-preferring, member 2
211069_s_at	SUMO1	BC006462	Regulates Nrf2	SMT3 suppressor of mif two 3 homolog 1 (S. cerevisiae)
208762_at	SUMO1	U83117	Regulates Nrf2	SMT3 suppressor of mif two 3 homolog 1 (S. cerevisiae)
208761_s_at	SUMO1	U67122	Regulates Nrf2	SMT3 suppressor of mif two 3 homolog 1 (S. cerevisiae)
213881_x_at	SUMO2	AI971724	Regulates Nrf2	SMT3 suppressor of mif two 3 homolog 2 (S. cerevisiae)
208739_x_at	SUMO2	L76416	Regulates Nrf2	SMT3 suppressor of mif two 3 homolog 2 (S. cerevisiae)
208130_s_at	TBXAS1	NM_030984	Regulated by Nrf2 (ARE)	thromboxane A synthase 1 (platelet)
220407_s_at	TGFB2	NM_003238	Regulated by Nrf2	transforming growth factor, beta 2
220406_at	TGFB2	NM_003238	Regulated by Nrf2	transforming growth factor, beta 2
209909_s_at	TGFB2	M19154	Regulated by Nrf2	transforming growth factor, beta 2
209908_s_at	TGFB2	BF061658	Regulated by Nrf2	transforming growth factor, beta 2
228205_at	TKT	AU152969	Regulated by Nrf2	transketolase
208700_s_at	TKT	L12711	Regulated by Nrf2	transketolase
208699_x_at	TKT	BF696840	Regulated by Nrf2	transketolase
207113_s_at	TNF	NM_000594	Regulates Nrf2	tumor necrosis factor (TNF superfamily, member 2)
210342_s_at	TPO	M17755	Oxidative Stress Response	thyroid peroxidase
204985_s_at	TRAPPC6A	NM_024108	Oxidative Stress Response	trafficking protein particle complex 6A
244839_at	TTN	AW975934	Oxidative Stress Response	titin
242771_at	TTN	AU149821	Oxidative Stress Response	Titin
241791_at	TTN	BF825274	Oxidative Stress Response	titin
240793_at	TTN	BF224054	Oxidative Stress Response	Titin
208195_at	TTN	NM_003319	Oxidative Stress Response	titin
1557994_at	TTN	BF574523	Oxidative Stress Response	titin
216609_at	TXN	AF065241	Regulated by Nrf2 (ARE)	Thioredoxin
208864_s_at	TXN	AF313911	Regulated by Nrf2 (ARE)	thioredoxin
216027_at	TXNDC13	AI005473	Regulated by Nrf2	thioredoxin domain containing 13
201581_at	TXNDC13	BF572868	Regulated by Nrf2	thioredoxin domain containing 13
201580_s_at	TXNDC13	AL544094	Regulated by Nrf2	thioredoxin domain containing 13
224168_at	TXNDC2	AL136742	Oxidative Stress Response	thioredoxin domain-containing 2 (spermatozoa)
1552657_a_at	TXNDC2	NM_032243	Oxidative Stress Response	thioredoxin domain-containing 2 (spermatozoa)
201266_at	TXNRD1	NM_003330	Regulated by Nrf2 (ARE)	thioredoxin reductase 1
1561080_at	TXNRD1	BC042974	Regulated by Nrf2 (ARE)	thioredoxin reductase 1
211177_s_at	TXNRD2	AB019695	Regulated by Nrf2 (ARE)	thioredoxin reductase 2
210803_at	TXNRD2	AF201385	Regulated by Nrf2 (ARE)	thioredoxin reductase 2
227950_at	UBE2H	AI829920	Regulated by Nrf2	Ubiquitin-conjugating enzyme E2H (UBC8 homolog, yeast)
222421_at	UBE2H	BF435617	Regulated by Nrf2	ubiquitin-conjugating enzyme E2H (UBC8 homolog, yeast)
222420_s_at	UBE2H	Z29331	Regulated by Nrf2	ubiquitin-conjugating enzyme E2H (UBC8 homolog, yeast)
222419_x_at	UBE2H	AW205983	Regulated by Nrf2	ubiquitin-conjugating enzyme E2H (UBC8 homolog, yeast)
221962_s_at	UBE2H	AI829920	Regulated by Nrf2	ubiquitin-conjugating enzyme E2H (UBC8 homolog, yeast)
217799_x_at	UBE2H	NM_003344	Regulated by Nrf2	ubiquitin-conjugating enzyme E2H (UBC8 homolog, yeast)
225179_at	UBE2K	AA161140	Regulated by Nrf2	ubiquitin-conjugating enzyme E2K (UBC1 homolog, yeast)
202347_s_at	UBE2K	AB022435	Regulated by Nrf2	ubiquitin-conjugating enzyme E2K (UBC1 homolog, yeast)
202346_at	UBE2K	NM_005339	Regulated by Nrf2	ubiquitin-conjugating enzyme E2K (UBC1 homolog, yeast)
208998_at	UCP2	U94592	Regulated by Nrf2	uncoupling protein 2 (mitochondrial, proton carrier)
208997_s_at	UCP2	U82819	Regulated by Nrf2	uncoupling protein 2 (mitochondrial, proton carrier)
219827_at	UCP3	NM_003356	Regulated by Nrf2	uncoupling protein 3 (mitochondrial, proton carrier)
207349_s_at	UCP3	NM_022803	Regulated by Nrf2	uncoupling protein 3 (mitochondrial, proton carrier)
203343_at	UGDH	NM_003359	Regulated by Nrf2	UDP-glucose dehydrogenase
232655_at	UGT1A1	BE873420	Regulated by Nrf2 (ARE)	UDP glucuronosyltransferase 1 family, polypeptide A9
232654_s_at	UGT1A6	BE873420	Regulated by Nrf2 (ARE)	UDP glucuronosyltransferase 1 family, polypeptide A6
