# Supplementary material for: Differential expression of the Nrf2-linked genes in pediatric septic shock
Source: Crit Care. 2015 Sep 17;19(1):327. doi: 10.1186/s13054-015-1052-0 (PMC4574004; doi:10.1186/s13054-015-1052-0)
Supplement: Additional file 2: Table S2. — List of Nrf2-linked gene probes (n =281) corresponding to 178 unique genes differentially regulated between subjects with septic shock and healthy controls. (XLSX 35 kb) [file 13054_2015_1052_MOESM2_ESM.xlsx]

## Sheet: Sheet1
Affymetrix ID	Fold Change_Septic Shock vs. Controls	p value	Gene Symbol	Genbank	Description
203192_at	1.189	3.14e-05	ABCB6	NM_005689	ATP-binding cassette, sub-family B (MDR/TAP), member 6
202804_at	0.803	1.47e-08	ABCC1	AI539710	ATP-binding cassette, sub-family C (CFTR/MRP), member 1
206155_at	1.325	1.94e-09	ABCC2	NM_000392	ATP-binding cassette, sub-family C (CFTR/MRP), member 2
209641_s_at	1.112	0.0083	ABCC3	AF009670	ATP-binding cassette, sub-family C (CFTR/MRP), member 3
214979_at	1.114	0.00653	ABCC3	AK000791	ATP-binding cassette, sub-family C (CFTR/MRP), member 3
230682_x_at	1.088	0.0139	ABCC3	BF515888	ATP-binding cassette, sub-family C (CFTR/MRP), member 3
243928_s_at	1.237	0.000165	ABCC4	AI248055	ATP-binding cassette, sub-family C (CFTR/MRP), member 4
209380_s_at	0.876	0.0306	ABCC5	AF146074	ATP-binding cassette, sub-family C (CFTR/MRP), member 5
226363_at	0.769	0.00685	ABCC5	BE550362	ATP-binding cassette, sub-family C (CFTR/MRP), member 5
214358_at	1.157	6.64e-06	ACACA	AW188201	acetyl-Coenzyme A carboxylase alpha
201127_s_at	1.173	0.000667	ACLY	AI971281	ATP citrate lyase
215728_s_at	1.103	0.0239	ACOT7	AL031848	acyl-CoA thioesterase 7
204212_at	1.311	6.3e-08	ACOT8	NM_005469	acyl-CoA thioesterase 8
236514_at	1.15	0.00743	ACOT8	AI885067	Acyl-CoA thioesterase 8
209600_s_at	2.3	7.48e-18	ACOX1	S69189	acyl-Coenzyme A oxidase 1, palmitoyl
213501_at	2.418	6.99e-18	ACOX1	T62985	acyl-Coenzyme A oxidase 1, palmitoyl
227962_at	1.65	1.34e-06	ACOX1	BF435852	acyl-Coenzyme A oxidase 1, palmitoyl
205364_at	1.327	6.14e-12	ACOX2	NM_003500	acyl-Coenzyme A oxidase 2, branched chain
218322_s_at	0.778	1.05e-05	ACSL5	NM_016234	acyl-CoA synthetase long-chain family member 5
209122_at	1.25	0.00183	ADFP	BC005127	adipose differentiation-related protein
208847_s_at	0.732	1.17e-05	ADH5	M29872	alcohol dehydrogenase 5 (class III), chi polypeptide
208848_at	0.495	7.2e-13	ADH5	M30471	alcohol dehydrogenase 5 (class III), chi polypeptide
201272_at	0.541	9.5e-18	AKR1B1	NM_001628	aldo-keto reductase family 1, member B1 (aldose reductase)
206561_s_at	1.161	0.000307	AKR1B10	NM_020299	aldo-keto reductase family 1, member B10 (aldose reductase)
1562102_at	1.05	0.0459	AKR1C1	BC014579	Aldo-keto reductase family 1, member C1 (dihydrodiol dehydrogenase 1; 20-alpha (3-alpha)-hydroxysteroid dehydrogenase)
204151_x_at	1.167	0.000328	AKR1C1	NM_001353	aldo-keto reductase family 1, member C1 (dihydrodiol dehydrogenase 1; 20-alpha (3-alpha)-hydroxysteroid dehydrogenase)
216594_x_at	1.109	0.00918	AKR1C1	S68290	aldo-keto reductase family 1, member C1 (dihydrodiol dehydrogenase 1; 20-alpha (3-alpha)-hydroxysteroid dehydrogenase)
209699_x_at	1.122	0.00649	AKR1C2	U05598	aldo-keto reductase family 1, member C2 (dihydrodiol dehydrogenase 2; bile acid binding protein; 3-alpha hydroxysteroid dehydrogenase, type III)
209160_at	0.578	2.82e-06	AKR1C3	AB018580	aldo-keto reductase family 1, member C3 (3-alpha hydroxysteroid dehydrogenase, type II)
214842_s_at	1.089	0.0174	ALB	M12523	albumin
212224_at	0.506	1.92e-07	ALDH1A1	NM_000689	aldehyde dehydrogenase 1 family, member A1
202053_s_at	0.906	0.0241	ALDH3A2	L47162	aldehyde dehydrogenase 3 family, member A2
202054_s_at	0.726	8.67e-09	ALDH3A2	NM_000382	aldehyde dehydrogenase 3 family, member A2
210544_s_at	0.887	0.0106	ALDH3A2	BC002430	aldehyde dehydrogenase 3 family, member A2
201612_at	0.773	0.000275	ALDH9A1	NM_000696	aldehyde dehydrogenase 9 family, member A1
203382_s_at	1.134	0.00127	APOE	NM_000041	apolipoprotein E
218221_at	1.173	0.0227	ARNT	AL042842	aryl hydrocarbon receptor nuclear translocator
218222_x_at	1.231	1.12e-10	ARNT	NM_001668	aryl hydrocarbon receptor nuclear translocator
230619_at	1.144	0.0282	ARNT	AI768497	aryl hydrocarbon receptor nuclear translocator
233724_at	1.11	0.00905	ARNT	AL137290	aryl hydrocarbon receptor nuclear translocator
203454_s_at	1.625	5.06e-20	ATOX1	NM_004045	ATX1 antioxidant protein 1 homolog (yeast)
206913_at	1.117	0.0113	BAAT	NM_001701	bile acid Coenzyme A: amino acid N-acyltransferase (glycine N-choloyltransferase)
209406_at	0.788	0.0208	BAG2	AF095192	BCL2-associated athanogene 2
203771_s_at	1.46	1.84e-06	BLVRA	AA740186	biliverdin reductase A
203773_x_at	1.28	0.000406	BLVRA	NM_000712	biliverdin reductase A
211729_x_at	1.277	0.000162	BLVRA	BC005902	biliverdin reductase A
229109_s_at	1.146	0.000602	BLVRA	N21095	Biliverdin reductase A
201848_s_at	0.83	0.000386	BNIP3	U15174	BCL2/adenovirus E1B 19kDa interacting protein 3
201849_at	0.639	1.09e-06	BNIP3	NM_004052	BCL2/adenovirus E1B 19kDa interacting protein 3
204531_s_at	1.304	0.0038	BRCA1	NM_007295	breast cancer 1, early onset
211851_x_at	1.124	7.43e-05	BRCA1	AF005068	breast cancer 1, early onset
222374_at	1.094	0.0392	BTRC	AI186064	beta-transducin repeat containing
224471_s_at	0.826	0.000143	BTRC	BC006204	beta-transducin repeat containing
201432_at	1.15	0.0332	CAT	NM_001752	catalase
211922_s_at	1.424	6.55e-05	CAT	AY028632	catalase
215573_at	1.224	0.00797	CAT	AU147084	Catalase
205379_at	0.823	1.84e-06	CBR3	NM_001236	carbonyl reductase 3
1405_i_at	0.274	6.18e-19	CCL5	M21121	chemokine (C-C motif) ligand 5
1555759_a_at	0.338	2.19e-11	CCL5	AF043341	chemokine (C-C motif) ligand 5
204655_at	0.316	3.76e-20	CCL5	NM_002985	chemokine (C-C motif) ligand 5
206488_s_at	1.595	5.35e-05	CD36	NM_000072	CD36 molecule (thrombospondin receptor)
209555_s_at	1.647	7.07e-05	CD36	M98399	CD36 molecule (thrombospondin receptor)
242197_x_at	1.847	0.000136	CD36	W95035	CD36 molecule (thrombospondin receptor)
212501_at	2.225	9.29e-20	CEBPB	AL564683	CCAAT/enhancer binding protein (C/EBP), beta
200086_s_at	0.849	0.0347	COX4I1	AA854966	cytochrome c oxidase subunit IV isoform 1
202698_x_at	0.84	0.00853	COX4I1	NM_001861	cytochrome c oxidase subunit IV isoform 1
202646_s_at	0.841	0.0156	CSDE1	AA167775	cold shock domain containing E1, RNA-binding
209774_x_at	1.249	9.94e-05	CXCL2	M57731	chemokine (C-X-C motif) ligand 2
1554574_a_at	1.349	0.0212	CYB5R3	AF361370	cytochrome b5 reductase 3
201885_s_at	1.456	1.28e-07	CYB5R3	NM_000398	cytochrome b5 reductase 3
203028_s_at	1.821	8.79e-06	CYBA	NM_000101	cytochrome b-245, alpha polypeptide
229445_at	1.179	0.000726	CYBA	AI393352	cytochrome b-245, alpha polypeptide
203922_s_at	2.412	1.44e-21	CYBB	AI308863	cytochrome b-245, beta polypeptide
203923_s_at	2.027	2.04e-08	CYBB	NM_000397	cytochrome b-245, beta polypeptide
217431_x_at	1.12	0.000188	CYBB	S67289	cytochrome b-245, beta polypeptide
233538_s_at	1.096	0.00857	CYBB	AI203028	Cytochrome b-245, beta polypeptide
1570410_at	1.143	0.00144	CYGB	BC018822	cytoglobin
226632_at	1.114	0.000304	CYGB	AL513673	cytoglobin
202434_s_at	1.311	6.13e-08	CYP1B1	N21019	cytochrome P450, family 1, subfamily B, polypeptide 1
202435_s_at	6.224	1.08e-32	CYP1B1	AU154504	cytochrome P450, family 1, subfamily B, polypeptide 1
202436_s_at	6.883	5.88e-35	CYP1B1	AU144855	cytochrome P450, family 1, subfamily B, polypeptide 1
202437_s_at	7.377	2.59e-25	CYP1B1	NM_000104	cytochrome P450, family 1, subfamily B, polypeptide 1
224327_s_at	2.486	6.38e-17	DGAT2	AB048286	diacylglycerol O-acyltransferase homolog 2 (mouse)
226064_s_at	2.895	6.88e-20	DGAT2	AW469523	diacylglycerol O-acyltransferase homolog 2 (mouse)
200862_at	1.398	2.99e-14	DHCR24	NM_014762	24-dehydrocholesterol reductase
202842_s_at	0.757	0.000241	DNAJB9	AL080081	DnaJ (Hsp40) homolog, subfamily B, member 9
1565797_at	1.062	0.0394	DUOX1	BC030522	Dual oxidase 1
201041_s_at	1.712	7.53e-09	DUSP1	NM_004417	dual specificity phosphatase 1
201044_x_at	1.584	1.78e-06	DUSP1	AA530892	dual specificity phosphatase 1
210984_x_at	1.114	0.0405	EGFR	U95089	epidermal growth factor receptor (erythroblastic leukemia viral (v-erb-b) oncogene homolog, avian)
211550_at	1.062	0.0398	EGFR	AF125253	epidermal growth factor receptor (erythroblastic leukemia viral (v-erb-b) oncogene homolog, avian)
211607_x_at	1.152	0.00203	EGFR	U48722	epidermal growth factor receptor (erythroblastic leukemia viral (v-erb-b) oncogene homolog, avian)
220029_at	1.153	8.91e-07	ELOVL2	NM_017770	elongation of very long chain fatty acids (FEN1/Elo2, SUR4/Elo3, yeast)-like 2
234513_at	1.24	1.27e-07	ELOVL3	AF292387	elongation of very long chain fatty acids (FEN1/Elo2, SUR4/Elo3, yeast)-like 3
208788_at	0.867	0.0395	ELOVL5	AL136939	ELOVL family member 5, elongation of long chain fatty acids (FEN1/Elo2, SUR4/Elo3-like, yeast)
215082_at	1.097	0.0348	ELOVL5	BF973387	ELOVL family member 5, elongation of long chain fatty acids (FEN1/Elo2, SUR4/Elo3-like, yeast)
227491_at	0.846	1.28e-06	ELOVL6	AA777752	ELOVL family member 6, elongation of long chain fatty acids (FEN1/Elo2, SUR4/Elo3-like, yeast)
219436_s_at	1.099	0.00548	EMCN	NM_016242	endomucin
209368_at	0.5	1.19e-13	EPHX2	AF233336	epoxide hydrolase 2, cytoplasmic
214627_at	1.172	0.0172	EPX	X14346	eosinophil peroxidase
209009_at	0.851	0.00254	ESD	BC001169	esterase D/formylglutathione hydrolase
215095_at	0.834	0.0211	ESD	AU145746	Esterase D/formylglutathione hydrolase
215096_s_at	0.846	0.00395	ESD	AU145746	esterase D/formylglutathione hydrolase
228162_at	1.205	0.00721	ESD	AA193515	esterase D/formylglutathione hydrolase
212218_s_at	0.809	1.38e-06	FASN	AI954041	fatty acid synthase
209696_at	1.27	0.000191	FBP1	D26054	fructose-1,6-bisphosphatase 1
202949_s_at	1.472	1.16e-08	FHL2	NM_001450	four and a half LIM domains 2
202580_x_at	1.449	5.35e-13	FOXM1	NM_021953	forkhead box M1
200748_s_at	1.441	1.64e-09	FTH1	NM_002032	ferritin, heavy polypeptide 1
214211_at	1.338	1.14e-05	FTH1	AA083483	ferritin, heavy polypeptide 1
212788_x_at	1.294	1.57e-09	FTL	BG537190	ferritin, light polypeptide
213187_x_at	1.633	0.000266	FTL	BG538564	ferritin, light polypeptide
206952_at	1.084	9.01e-05	G6PC	NM_000151	glucose-6-phosphatase, catalytic subunit
202275_at	2.199	1.19e-13	G6PD	NM_000402	glucose-6-phosphate dehydrogenase
203925_at	2.914	1.43e-28	GCLM	NM_002061	glutamate-cysteine ligase, modifier subunit
236140_at	2.958	3.08e-27	GCLM	AI753488	glutamate-cysteine ligase, modifier subunit
207131_x_at	1.559	1.51e-21	GGT1	NM_013430	gamma-glutamyltransferase 1
208284_x_at	1.529	6.9e-17	GGT1	NM_013421	gamma-glutamyltransferase 1
209919_x_at	1.563	1.34e-22	GGT1	L20490	gamma-glutamyltransferase 1
211417_x_at	1.5	1.15e-17	GGT1	L20493	gamma-glutamyltransferase 1
211416_x_at	1.463	1.17e-17	GGTLC1	L20492	gamma-glutamyltransferase light chain 1
214430_at	1.776	4.32e-16	GLA	NM_000169	galactosidase, alpha
206662_at	1.761	1.02e-12	GLRX	NM_002064	glutaredoxin (thioltransferase)
209276_s_at	2.071	5.78e-14	GLRX	AF162769	glutaredoxin (thioltransferase)
203157_s_at	0.825	1.88e-05	GLS	AB020645	glutaminase
203159_at	0.606	3.48e-14	GLS	NM_014905	glutaminase
221510_s_at	0.48	1.51e-14	GLS	AF158555	glutaminase
223079_s_at	0.656	0.0157	GLS	AI828035	glutaminase
201348_at	1.175	0.0136	GPX3	NM_002084	glutathione peroxidase 3 (plasma)
208028_s_at	1.12	0.000693	GPX5	NM_003996	glutathione peroxidase 5 (epididymal androgen-related protein)
213170_at	0.7	3.17e-06	GPX7	AA406605	glutathione peroxidase 7
205770_at	1.77	7.84e-19	GSR	NM_000637	glutathione reductase
225609_at	2.163	5.77e-18	GSR	AI888037	glutathione reductase
201415_at	0.884	0.0245	GSS	NM_000178	glutathione synthetase
215766_at	0.757	7.09e-10	GSTA1	AL096729	Glutathione S-transferase A1
204550_x_at	0.781	0.000522	GSTM1	NM_000561	glutathione S-transferase M1
215333_x_at	0.835	8.82e-05	GSTM1	X08020	glutathione S-transferase M1
210912_x_at	0.918	0.0429	GSTM4	M99422	glutathione S-transferase M4
1557915_s_at	2.122	2.31e-17	GSTO1	U56250	glutathione S-transferase omega 1
201470_at	1.884	1.38e-15	GSTO1	NM_004832	glutathione S-transferase omega 1
203815_at	1.189	0.00647	GSTT1	NM_000853	glutathione S-transferase theta 1
210892_s_at	0.802	0.011	GTF2I	BC004472	general transcription factor II, i
200697_at	1.311	1.39e-05	HK1	NM_000188	hexokinase 1
227614_at	0.78	3.03e-09	HKDC1	W81116	hexokinase domain containing 1
203665_at	1.701	2.54e-12	HMOX1	NM_002133	heme oxygenase (decycling) 1
1554121_at	1.106	0.00106	HSD17B12	BC012536	hydroxysteroid (17-beta) dehydrogenase 12
217869_at	1.163	0.00418	HSD17B12	NM_016142	hydroxysteroid (17-beta) dehydrogenase 12
204818_at	1.071	0.0161	HSD17B2	NM_002153	hydroxysteroid (17-beta) dehydrogenase 2
1555037_a_at	2.197	1.82e-17	IDH1	BC012846	isocitrate dehydrogenase 1 (NADP+), soluble
201193_at	1.97	1.02e-19	IDH1	NM_005896	isocitrate dehydrogenase 1 (NADP+), soluble
242956_at	1.157	0.0126	IDH1	AA564352	Isocitrate dehydrogenase 1 (NADP+), soluble
210046_s_at	0.862	0.0362	IDH2	U52144	isocitrate dehydrogenase 2 (NADP+), mitochondrial
202417_at	1.224	0.00104	KEAP1	NM_012289	kelch-like ECH-associated protein 1
207022_s_at	1.243	0.000109	LDHC	NM_002301	lactate dehydrogenase C
218523_at	0.838	0.000156	LHPP	NM_022126	phospholysine phosphohistidine inorganic pyrophosphate phosphatase
204970_s_at	2.731	2.73e-33	MAFG	NM_002359	v-maf musculoaponeurotic fibrosarcoma oncogene homolog G (avian)
224466_s_at	1.431	1.11e-15	MAFG	BC006143	v-maf musculoaponeurotic fibrosarcoma oncogene homolog G (avian)
205819_at	1.89	9.13e-21	MARCO	NM_006770	macrophage receptor with collagenous structure
200978_at	0.718	1.91e-06	MDH1	NM_005917	malate dehydrogenase 1, NAD (soluble)
235374_at	0.597	2.98e-10	MDH1	AW952547	Malate dehydrogenase 1, NAD (soluble)
204058_at	1.1	0.0143	ME1	AL049699	malic enzyme 1, NADP(+)-dependent, cytosolic
204059_s_at	1.296	0.000144	ME1	NM_002395	malic enzyme 1, NADP(+)-dependent, cytosolic
1565162_s_at	4.182	8.61e-21	MGST1	D16947	microsomal glutathione S-transferase 1
224918_x_at	3.077	2.72e-25	MGST1	AI220117	microsomal glutathione S-transferase 1
231736_x_at	3.018	2.71e-26	MGST1	NM_020300	microsomal glutathione S-transferase 1
239001_at	2.027	3.03e-30	MGST1	AV705233	Microsomal glutathione S-transferase 1
244122_at	1.143	0.000122	MGST3	AA129724	Microsomal glutathione S-transferase 3
218869_at	0.812	1.45e-06	MLYCD	NM_012213	malonyl-CoA decarboxylase
203948_s_at	2.365	8.07e-21	MPO	J02694	myeloperoxidase
203949_at	2.949	2.92e-17	MPO	NM_000250	myeloperoxidase
203466_at	0.871	0.0016	MPV17	NM_002437	MpV17 mitochondrial inner membrane protein
219281_at	2.009	7.52e-18	MSRA	NM_012331	methionine sulfoxide reductase A
240031_at	1.115	0.0404	MSRA	AA994467	Methionine sulfoxide reductase A
201761_at	1.843	4.42e-10	MTHFD2	NM_006636	methylenetetrahydrofolate dehydrogenase (NADP+ dependent) 2, methenyltetrahydrofolate cyclohydrolase
219786_at	1.229	1.42e-05	MTL5	NM_004923	metallothionein-like 5, testis-specific (tesmin)
238246_at	1.144	0.00193	MTL5	BE467611	Metallothionein-like 5, testis-specific (tesmin)
202431_s_at	0.509	1.8e-11	MYC	NM_002467	v-myc myelocytomatosis viral oncogene homolog (avian)
209949_at	1.816	7.08e-11	NCF2	BC001606	neutrophil cytosolic factor 2
225344_at	1.34	0.000147	NCOA7	AL035689	nuclear receptor coactivator 7
217773_s_at	1.392	0.000791	NDUFA4	NM_002489	NADH dehydrogenase (ubiquinone) 1 alpha subcomplex, 4, 9kDa
201966_at	1.16	0.000266	NDUFS2	NM_004550	NADH dehydrogenase (ubiquinone) Fe-S protein 2, 49kDa (NADH-coenzyme Q reductase)
1567013_at	1.338	1.13e-08	NFE2L2	AF323119	nuclear factor (erythroid-derived 2)-like 2
1567015_at	1.089	0.0287	NFE2L2	AF323119	nuclear factor (erythroid-derived 2)-like 2
207380_x_at	1.192	3.95e-05	NOX1	NM_013954	NADPH oxidase 1
204651_at	0.763	7.88e-09	NRF1	AW003022	nuclear respiratory factor 1
211279_at	0.895	0.00752	NRF1	L22454	nuclear respiratory factor 1
205760_s_at	0.614	6.37e-17	OGG1	NM_016821	8-oxoguanine DNA glycosylase
202696_at	1.229	0.000228	OXSR1	NM_005109	oxidative-stress responsive 1
219530_at	0.598	9.49e-13	PALB2	NM_024675	partner and localizer of BRCA2
208690_s_at	0.705	2.36e-06	PDLIM1	BC000915	PDZ and LIM domain 1
200886_s_at	1.527	1.55e-11	PGAM1	NM_002629	phosphoglycerate mutase 1 (brain)
201118_at	5.702	1.4e-26	PGD	NM_002631	phosphogluconate dehydrogenase
214735_at	0.757	2.37e-06	PIP3-E	AW166711	phosphoinositide-binding protein PIP3-E
206214_at	0.67	0.00325	PLA2G7	NM_005084	phospholipase A2, group VII (platelet-activating factor acetylhydrolase, plasma)
218961_s_at	1.175	0.00628	PNKP	NM_007254	polynucleotide kinase 3'-phosphatase
212705_x_at	1.193	0.0178	PNPLA2	BF570210	patatin-like phospholipase domain containing 2
223437_at	0.796	8.42e-05	PPARA	N48315	peroxisome proliferator-activated receptor alpha
223438_s_at	0.859	0.0327	PPARA	BC004162	peroxisome proliferator-activated receptor alpha
226978_at	0.843	0.00231	PPARA	AA910945	peroxisome proliferator-activated receptor alpha
208510_s_at	1.531	1.18e-21	PPARG	NM_015869	peroxisome proliferator-activated receptor gamma
209433_s_at	0.706	0.000579	PPAT	AI457120	phosphoribosyl pyrophosphate amidotransferase
209434_s_at	0.688	8e-11	PPAT	U00238	phosphoribosyl pyrophosphate amidotransferase
201619_at	1.191	0.0287	PRDX3	NM_006793	peroxiredoxin 3
1560587_s_at	1.465	1.03e-07	PRDX5	AI718223	peroxiredoxin 5
222994_at	1.396	1.66e-08	PRDX5	AF197952	peroxiredoxin 5
200845_s_at	1.256	2.33e-05	PRDX6	NM_004905	peroxiredoxin 6
224909_s_at	1.489	2.45e-06	PREX1	BF308645	phosphatidylinositol 3,4,5-trisphosphate-dependent RAC exchanger 1
224925_at	1.463	1.32e-06	PREX1	AL445192	phosphatidylinositol 3,4,5-trisphosphate-dependent RAC exchanger 1
220811_at	1.199	4.75e-07	PRG3	NM_006093	proteoglycan 3
201300_s_at	0.776	0.0204	PRNP	NM_000311	prion protein
203396_at	1.345	0.0137	PSMA4	NM_002789	proteasome (prosome, macropain) subunit, alpha type, 4
201114_x_at	1.146	0.0153	PSMA7	NM_002792	proteasome (prosome, macropain) subunit, alpha type, 7
216088_s_at	1.511	6.9e-08	PSMA7	AL078633	proteasome (prosome, macropain) subunit, alpha type, 7
231323_at	0.541	9.9e-13	PSMB2	AW043830	proteasome (prosome, macropain) subunit, beta type, 2
201400_at	1.543	4.68e-09	PSMB3	NM_002795	proteasome (prosome, macropain) subunit, beta type, 3
208799_at	1.139	0.00312	PSMB5	BC004146	proteasome (prosome, macropain) subunit, beta type, 5
208827_at	1.432	8.72e-09	PSMB6	BC000835	proteasome (prosome, macropain) subunit, beta type, 6
200814_at	0.874	0.0159	PSME1	NM_006263	proteasome (prosome, macropain) activator subunit 1 (PA28 alpha)
228824_s_at	1.367	3.89e-14	PTGR1	BE566894	prostaglandin reductase 1
228825_at	1.242	0.0012	PTGR1	BE566894	prostaglandin reductase 1
231897_at	1.633	3.31e-19	PTGR1	AL135787	prostaglandin reductase 1
205128_x_at	1.293	0.000835	PTGS1	NM_000962	prostaglandin-endoperoxide synthase 1 (prostaglandin G/H synthase and cyclooxygenase)
215813_s_at	1.373	2.63e-05	PTGS1	S36219	prostaglandin-endoperoxide synthase 1 (prostaglandin G/H synthase and cyclooxygenase)
204748_at	0.714	0.0191	PTGS2	NM_000963	prostaglandin-endoperoxide synthase 2 (prostaglandin G/H synthase and cyclooxygenase)
202716_at	1.517	3.26e-05	PTPN1	NM_002827	protein tyrosine phosphatase, non-receptor type 1
217689_at	1.1	0.00799	PTPN1	BG109555	Protein tyrosine phosphatase, non-receptor type 1
205503_at	1.103	0.00869	PTPN14	NM_005401	protein tyrosine phosphatase, non-receptor type 14
212012_at	0.908	0.0183	PXDN	BF342851	peroxidasin homolog (Drosophila)
212696_s_at	0.73	6.9e-08	RNF4	BF968633	ring finger protein 4
218286_s_at	1.362	0.000725	RNF7	NM_014245	ring finger protein 7
224394_at	1.08	0.00257	RNF7	AF312226	ring finger protein 7
224395_s_at	1.252	1.92e-05	RNF7	AF312226	ring finger protein 7
224439_x_at	1.334	3.05e-06	RNF7	BC005966	ring finger protein 7
239820_at	1.104	0.0114	RNF7	AW593225	Ring finger protein 7
202426_s_at	1.292	0.000664	RXRA	BE675800	retinoid X receptor, alpha
202449_s_at	1.515	2.11e-09	RXRA	NM_002957	retinoid X receptor, alpha
201093_x_at	0.893	0.0068	SDHA	NM_004168	succinate dehydrogenase complex, subunit A, flavoprotein (Fp)
218346_s_at	0.645	1.03e-06	SESN1	NM_014454	sestrin 1
223195_s_at	1.52	7.18e-18	SESN2	BF131886	sestrin 2
223196_s_at	1.706	8.85e-25	SESN2	AL136551	sestrin 2
209339_at	1.614	3.55e-07	SIAH2	U76248	seven in absentia homolog 2 (Drosophila)
220605_s_at	1.146	0.0177	SIRT2	NM_012237	sirtuin (silent mating type information regulation 2 homolog) 2 (S. cerevisiae)
207528_s_at	1.099	0.00332	SLC7A11	NM_014331	solute carrier family 7, (cationic amino acid transporter, y+ system) member 11
209921_at	1.262	0.000119	SLC7A11	AB040875	solute carrier family 7, (cationic amino acid transporter, y+ system) member 11
217678_at	1.202	0.0063	SLC7A11	AA488687	solute carrier family 7, (cationic amino acid transporter, y+ system) member 11
215078_at	1.646	3.29e-09	SOD2	AL050388	superoxide dismutase 2, mitochondrial
215223_s_at	1.944	8.67e-09	SOD2	W46388	superoxide dismutase 2, mitochondrial
216841_s_at	2.987	1.2e-16	SOD2	X15132	superoxide dismutase 2, mitochondrial
221477_s_at	1.756	4.9e-08	SOD2	BF575213	superoxide dismutase 2, mitochondrial
202308_at	0.919	0.0222	SREBF1	NM_004176	sterol regulatory element binding transcription factor 1
225252_at	1.353	5.89e-05	SRXN1	AL121758	sulfiredoxin 1 homolog (S. cerevisiae)
201314_at	0.81	0.000162	STK25	NM_006374	serine/threonine kinase 25 (STE20 homolog, yeast)
207122_x_at	1.241	0.0111	SULT1A2	NM_001054	sulfotransferase family, cytosolic, 1A, phenol-preferring, member 2
211385_x_at	1.27	0.00875	SULT1A2	U28169	sulfotransferase family, cytosolic, 1A, phenol-preferring, member 2
208761_s_at	1.195	0.00867	SUMO1	U67122	SMT3 suppressor of mif two 3 homolog 1 (S. cerevisiae)
213881_x_at	0.9	0.00682	SUMO2	AI971724	SMT3 suppressor of mif two 3 homolog 2 (S. cerevisiae)
208130_s_at	2.321	1.55e-20	TBXAS1	NM_030984	thromboxane A synthase 1 (platelet)
208699_x_at	1.908	1.19e-06	TKT	BF696840	transketolase
208700_s_at	1.765	5.82e-09	TKT	L12711	transketolase
228205_at	1.816	2.96e-20	TKT	AU152969	transketolase
207113_s_at	1.374	1.15e-12	TNF	NM_000594	tumor necrosis factor (TNF superfamily, member 2)
204985_s_at	0.653	8.95e-13	TRAPPC6A	NM_024108	trafficking protein particle complex 6A
208195_at	0.765	0.000203	TTN	NM_003319	titin
240793_at	1.573	3.69e-07	TTN	BF224054	Titin
241791_at	0.899	0.0121	TTN	BF825274	titin
208864_s_at	3.902	4.65e-21	TXN	AF313911	thioredoxin
216609_at	2.668	7.53e-22	TXN	AF065241	Thioredoxin
201580_s_at	1.288	0.000324	TXNDC13	AL544094	thioredoxin domain containing 13
1552657_a_at	1.142	0.00592	TXNDC2	NM_032243	thioredoxin domain-containing 2 (spermatozoa)
201266_at	1.498	6.47e-11	TXNRD1	NM_003330	thioredoxin reductase 1
210803_at	1.12	1.66e-05	TXNRD2	AF201385	thioredoxin reductase 2
217799_x_at	1.689	2.81e-10	UBE2H	NM_003344	ubiquitin-conjugating enzyme E2H (UBC8 homolog, yeast)
221962_s_at	2.455	3.75e-21	UBE2H	AI829920	ubiquitin-conjugating enzyme E2H (UBC8 homolog, yeast)
222420_s_at	1.957	9.21e-09	UBE2H	Z29331	ubiquitin-conjugating enzyme E2H (UBC8 homolog, yeast)
222421_at	1.69	4.68e-11	UBE2H	BF435617	ubiquitin-conjugating enzyme E2H (UBC8 homolog, yeast)
227950_at	1.188	5.91e-06	UBE2H	AI829920	Ubiquitin-conjugating enzyme E2H (UBC8 homolog, yeast)
202346_at	1.25	0.00186	UBE2K	NM_005339	ubiquitin-conjugating enzyme E2K (UBC1 homolog, yeast)
202347_s_at	1.322	8.78e-08	UBE2K	AB022435	ubiquitin-conjugating enzyme E2K (UBC1 homolog, yeast)
208998_at	0.757	0.00333	UCP2	U94592	uncoupling protein 2 (mitochondrial, proton carrier)
203343_at	0.762	8.73e-05	UGDH	NM_003359	UDP-glucose dehydrogenase
232654_s_at	1.1	0.0181	UGT1A6	BE873420	UDP glucuronosyltransferase 1 family, polypeptide A6
