# Supplementary material for: Differential expression of the Nrf2-linked genes in pediatric septic shock
Source: Crit Care. 2015 Sep 17;19(1):327. doi: 10.1186/s13054-015-1052-0 (PMC4574004; doi:10.1186/s13054-015-1052-0)
Supplement: Additional file 3: Table S3. — List of network genes shown in Fig. 1. (XLSX 13 kb) [file 13054_2015_1052_MOESM3_ESM.xlsx]

## Sheet: Sheet0
Symbol	Synonym(s)
ACOX1	ACO, Aco1 alpha, Aco1 α, ACOX, Acyl-CoA Oxidase, Acyl-coa oxidase 1, acyl-CoA oxidase 1, palmitoyl, acyl-Coenzyme A oxidase 1, palmitoyl, AOX, Aox subunit a, D130055E20RIK, Faoxase, fatty acyl-CoA oxidase, Palcoa, PALMCOX, Palmitoyl-CoA Oxidase, Pao, Paox, Peroxisomal Acyl-coA Oxidase, Peroxisomal Fatty Acyl-CoA Oxidase, Peroxisomal palmitoyl-Coa oxidase, Peroxysomal Acyl-coa Oxidase, RATACOA1, S…
Akt	AKT1/2/3, B/Akt, Pkb, RAC-PK
ALDH1A1	Ahd-2, ALDC, aldehyde dehydrogenase 1 family, member A1, ALDEHYDE DEHYDROGENASE A1, aldehyde dehydrogenase family 1, subfamily A1, ALDH-E1, ALDH1, ALDH11, Aldh1a2, Aldh2, E1, HEL-9, HEL-S-53e, HEL12, PUMB1, RALDH1
ALDH3A2	Ahd-3, Ahd-3r, AI194803, ALD10, aldehyde dehydrogenase 3 family, member A2, aldehyde dehydrogenase family 3, subfamily A2, ALDH10, Aldh4, Aldh4-r, FALDH, Fatty Aldehyde Dehydrogenase, SLS
ALT	2.6.1.2, alanine aminotransferase, alanine transaminase, alanine-alpha-ketoglutarate aminotransferase, alanine-pyruvate aminotransferase, alanine-α-ketoglutarate aminotransferase, beta-alanine aminotransferase, glutamic acid-pyruvic acid transaminase, glutamic-alanine transaminase, glutamic-pyruvic aminotransferase, glutamic-pyruvic transaminase, GPT, L-alanine aminotransferase, L-alanine transam…
ARNT	Arnt1, aryl hydrocarbon receptor nuclear translocator, bHLHe2, D3Ertd557e, DIOXIN receptor, Drnt, ESTM42, HIF beta, HIF β, HIF-1-β, HIF1B, HIF1BETA, mKIAA4051, TANGO, W08714
CD36	BDPLT10, CD36 antigen, CD36 molecule (thrombospondin receptor), CHDS7, FAT, FATTY ACID TRANSLOCASE, GP3B, GP4, GPIV, PASIV, Platelet glycoprotein 4, SCARB3
Collagen(s)	Collagen, Collagen(s)
CYP4A	Cytochrome P450 4a, lauric acid omega-hydroxylase
DUSP1	3CH134, BAD2, CL100, dual specificity phosphatase 1, erp, Growth factor-inducible immediate early, HVH1, MAP KINASE PHOSPHATASE 1, MKP-1, MPK-1, Osiptpase, PTP Non-Receptor Type16, Ptpase, PTPN10, PTPN16, U19515
ELOVL3	CIG-30, CIN-2, elongation of very long chain fatty acids (FEN1/Elo2, SUR4/Elo3, yeast)-like 3, ELOVL fatty acid elongase 3, Elovl3 (predicted)
EPHX2	CEH, Cytosolic Epoxide Hydrolase, Eph2, Epoxide Hydrolase 2, Cytoplasmic, SEH, sEP, Soluble epoxide hydrolase
FBP1	F1:6 biphosphatase, FBP, Fbp-2, FBP3, FBPase, Fdp, Fructose biphosphatase, fructose bisphosphatase 1, fructose-1,6-bisphosphatase 1
G6PC	AW107337, G6Pase, G6PC1, G6ph, G6PT, Glc 6p Hydrolase, Glc-6-Pase, GLUCOSE-6-PHOSPHATASE, glucose-6-phosphatase, catalytic, glucose-6-phosphatase, catalytic subunit, GSD1, GSD1a
Growth hormone	hGH, pituitary growth hormone
HMG CoA synthase	(S)-3-hydroxy-3-methylglutaryl-CoA acetoacetyl-CoA-lyase (CoA-acetylating), 2.3.3.10, 3-hydroxy-3-methylglutaryl CoA synthetase, 3-Hydroxy-3-methylglutaryl coenzyme A synthase, 3-hydroxy-3-methylglutaryl coenzyme A synthetase, 3-hydroxy-3-methylglutaryl-CoA synthase, acetoacetyl coenzyme A transacetase, acetyl-CoA:acetoacetyl-CoA C-acetyltransferase (thioester-hydrolysing, carboxymethyl-forming),…
Hsp27
JINK1/2	JNK p54, JNK1/2
LHPP	2310007H09RIK, HDHD2B, phospholysine phosphohistidine inorganic pyrophosphate phosphatase
N-cor
NDUFS2	AL033311, CI-49, Complex I-49KD, NADH dehydrogenase (ubiquinone) Fe-S protein 2, NADH dehydrogenase (ubiquinone) Fe-S protein 2, 49kDa (NADH-coenzyme Q reductase), Nadh Ubiquinone Oxidoreductase 49 Kda Subunit, Nadh-coenzyme q reductase
Nr1h	LXR
PEPCK	Phosphoenolpyruvate Carboxykinase
PLIN2	AA407157, ADFP, Adipose differentiation-related, ADPH, ADRP, perilipin 2
PNPLA2	0610039C21Rik, 1110001C14Rik, Adipose triglyceride lipase, ATGL, DESNUTRIN, FP17548, Gs2, iPLA2zeta, LOC100507839, LOC100911615, patatin-like phospholipase domain containing 2, patatin-like phospholipase domain-containing protein 2-like, PEDF-R, RGD1309044, TRIACYLGLYCEROL HYDROLASE, TTS-2.2, TTS2
PPARA	4933429D07Rik, AI118064, AW742785, hPPAR, MGC2452, NR1C1, peroxisome proliferator-activated receptor alpha, peroxisome proliferator-activated receptor α, PPAR, PPAR alpha, PPARα
PRKAA	AMPK, AMPK A, AMPK-alpha, AMPK-α
PTGR1	2510002C21Rik, Dig1, LTB4-12-HD, LTB4DH, PGR1, prostaglandin reductase 1, ZADH3
PTGS1	COX1, COX3, Cyclooxygenase 1, PCOX1, PES-1, PGG/HS, PGH SYNTHASE, PGHS-1, Pgs constitutive form, PHS 1, prostaglandin-endoperoxide synthase 1, prostaglandin-endoperoxide synthase 1 (prostaglandin G/H synthase and cyclooxygenase), PTGHS
PTGS2	COX-2, CYCLO-OXYGENASE 2, GRIPGHS, hCox-2, INDUCIBLE CYCLOOXYGENASE, MTCO2, PGG/HS, PGH synthase 2, PGHS-2, Pgi2 synthase, Pgs2, Pgsi, PHS-2, Prostaglandin endoperoxide synthase 2, prostaglandin-endoperoxide synthase 2 (prostaglandin G/H synthase and cyclooxygenase), TIS10
RXRA	9530071D11RIK, LOC101928454, NR2B1, retinoid 10 receptor α, Retinoid X receptor alpha, Retinoid X receptor α, retinoid X receptor, alpha, retinoid X receptor, α, RXR, RXR alpha, Rxr α 1, RXRalpha1, RXRα
SIRT2	5730427M03Rik, SIR2, SIR2L, SIR2L2, sirtuin 2
STK25	1500019J11RIK, AI042849, AU018434, C86992, serine/threonine kinase 25, serine/threonine kinase 25 (yeast), SOK1, Ste20-like, YSK1
TKT	HEL107, p68, TK, TKT1, TRANSKETOLASE
TXN	ADF, AW550880, EOSINOPHIL CYTOTOXICITY FACTOR, thioredoxin, thioredoxin 1, TRDX, TRX, TRX1, Txn1
