# Supplementary material for: Differential expression of the Nrf2-linked genes in pediatric septic shock
Source: Crit Care. 2015 Sep 17;19(1):327. doi: 10.1186/s13054-015-1052-0 (PMC4574004; doi:10.1186/s13054-015-1052-0)
Supplement: Additional file 4: Table S4. — List of Nrf2-linked gene probes (n =138) corresponding to 92 unique genes differentially regulated between septic shock endotypes A and B subjects. (XLSX 20 kb) [file 13054_2015_1052_MOESM4_ESM.xlsx]

## Sheet: Sheet1
Affymetrix ID	Fold Change_Endotype A vs Endotype B	p value	Gene Symbol	Genbank	Description
206155_at	0.881	0.0379	ABCC2	NM_000392	ATP-binding cassette, sub-family C (CFTR/MRP), member 2
1555039_a_at	1.166	0.0369	ABCC4	AY133679	ATP-binding cassette, sub-family C (CFTR/MRP), member 4
209380_s_at	0.841	0.0142	ABCC5	AF146074	ATP-binding cassette, sub-family C (CFTR/MRP), member 5
208002_s_at	1.418	0.00118	ACOT7	NM_007274	acyl-CoA thioesterase 7
215728_s_at	1.179	0.000711	ACOT7	AL031848	acyl-CoA thioesterase 7
204212_at	0.869	0.0134	ACOT8	NM_005469	acyl-CoA thioesterase 8
209600_s_at	0.55	2.05e-06	ACOX1	S69189	acyl-Coenzyme A oxidase 1, palmitoyl
213501_at	0.538	5.9e-07	ACOX1	T62985	acyl-Coenzyme A oxidase 1, palmitoyl
227962_at	0.531	5.21e-07	ACOX1	BF435852	acyl-Coenzyme A oxidase 1, palmitoyl
208847_s_at	1.194	0.0433	ADH5	M29872	alcohol dehydrogenase 5 (class III), chi polypeptide
201272_at	1.337	0.0126	AKR1B1	NM_001628	aldo-keto reductase family 1, member B1 (aldose reductase)
209645_s_at	1.112	0.0101	ALDH1B1	NM_000692	aldehyde dehydrogenase 1 family, member B1
202053_s_at	1.137	0.0197	ALDH3A2	L47162	aldehyde dehydrogenase 3 family, member A2
218221_at	0.71	0.000635	ARNT	AL042842	aryl hydrocarbon receptor nuclear translocator
230619_at	0.783	0.00284	ARNT	AI768497	aryl hydrocarbon receptor nuclear translocator
233724_at	0.878	0.00308	ARNT	AL137290	aryl hydrocarbon receptor nuclear translocator
200779_at	1.161	0.0273	ATF4	NM_001675	activating transcription factor 4 (tax-responsive enhancer element B67)
201848_s_at	1.203	0.00766	BNIP3	U15174	BCL2/adenovirus E1B 19kDa interacting protein 3
201849_at	1.38	0.00858	BNIP3	NM_004052	BCL2/adenovirus E1B 19kDa interacting protein 3
201432_at	0.756	0.00229	CAT	NM_001752	catalase
211922_s_at	0.745	0.00972	CAT	AY028632	catalase
215573_at	0.656	5.68e-06	CAT	AU147084	Catalase
205379_at	1.148	0.0116	CBR3	NM_001236	carbonyl reductase 3
216598_s_at	1.211	0.0428	CCL2	S69738	chemokine (C-C motif) ligand 2
212501_at	0.674	1.56e-06	CEBPB	AL564683	CCAAT/enhancer binding protein (C/EBP), beta
203028_s_at	0.717	0.0094	CYBA	NM_000101	cytochrome b-245, alpha polypeptide
229445_at	0.869	0.00734	CYBA	AI393352	cytochrome b-245, alpha polypeptide
203922_s_at	0.771	0.022	CYBB	AI308863	cytochrome b-245, beta polypeptide
203923_s_at	0.724	0.0286	CYBB	NM_000397	cytochrome b-245, beta polypeptide
1570410_at	0.844	0.000104	CYGB	BC018822	cytoglobin
202435_s_at	0.436	2.85e-07	CYP1B1	AU154504	cytochrome P450, family 1, subfamily B, polypeptide 1
202436_s_at	0.446	1.95e-06	CYP1B1	AU144855	cytochrome P450, family 1, subfamily B, polypeptide 1
202437_s_at	0.398	1.97e-06	CYP1B1	NM_000104	cytochrome P450, family 1, subfamily B, polypeptide 1
224327_s_at	0.512	2.93e-08	DGAT2	AB048286	diacylglycerol O-acyltransferase homolog 2 (mouse)
226064_s_at	0.496	8.39e-08	DGAT2	AW469523	diacylglycerol O-acyltransferase homolog 2 (mouse)
201041_s_at	0.593	1.62e-05	DUSP1	NM_004417	dual specificity phosphatase 1
208788_at	0.702	0.000982	ELOVL5	AL136939	ELOVL family member 5, elongation of long chain fatty acids (FEN1/Elo2, SUR4/Elo3-like, yeast)
204256_at	1.379	0.0211	ELOVL6	NM_024090	ELOVL family member 6, elongation of long chain fatty acids (FEN1/Elo2, SUR4/Elo3-like, yeast)
228162_at	0.819	0.0299	ESD	AA193515	esterase D/formylglutathione hydrolase
202218_s_at	1.147	0.0433	FADS2	NM_004265	fatty acid desaturase 2
203116_s_at	1.586	0.0482	FECH	NM_000140	ferrochelatase (protoporphyria)
202580_x_at	1.283	0.0201	FOXM1	NM_021953	forkhead box M1
200748_s_at	0.831	0.0357	FTH1	NM_002032	ferritin, heavy polypeptide 1
214211_at	0.761	0.00805	FTH1	AA083483	ferritin, heavy polypeptide 1
212788_x_at	0.885	0.0104	FTL	BG537190	ferritin, light polypeptide
202275_at	0.654	8.49e-05	G6PD	NM_000402	glucose-6-phosphate dehydrogenase
202923_s_at	1.419	0.00626	GCLC	NM_001498	glutamate-cysteine ligase, catalytic subunit
203925_at	0.746	0.0196	GCLM	NM_002061	glutamate-cysteine ligase, modifier subunit
236140_at	0.752	0.0217	GCLM	AI753488	glutamate-cysteine ligase, modifier subunit
207131_x_at	0.862	0.0311	GGT1	NM_013430	gamma-glutamyltransferase 1
208284_x_at	0.789	0.000206	GGT1	NM_013421	gamma-glutamyltransferase 1
209919_x_at	0.84	0.00295	GGT1	L20490	gamma-glutamyltransferase 1
211417_x_at	0.848	0.00336	GGT1	L20493	gamma-glutamyltransferase 1
211416_x_at	0.845	0.00759	GGTLC1	L20492	gamma-glutamyltransferase light chain 1
214430_at	0.782	0.00622	GLA	NM_000169	galactosidase, alpha
206662_at	0.726	0.00124	GLRX	NM_002064	glutaredoxin (thioltransferase)
209276_s_at	0.768	0.0333	GLRX	AF162769	glutaredoxin (thioltransferase)
201106_at	1.2	0.03	GPX4	NM_002085	glutathione peroxidase 4 (phospholipid hydroperoxidase)
205770_at	0.818	0.0142	GSR	NM_000637	glutathione reductase
225609_at	0.727	0.0117	GSR	AI888037	glutathione reductase
211630_s_at	1.244	0.000382	GSS	L42531	glutathione synthetase
204550_x_at	1.314	0.00443	GSTM1	NM_000561	glutathione S-transferase M1
215333_x_at	1.199	0.00637	GSTM1	X08020	glutathione S-transferase M1
204149_s_at	1.222	0.0231	GSTM4	NM_000850	glutathione S-transferase M4
227614_at	1.158	0.00227	HKDC1	W81116	hexokinase domain containing 1
210211_s_at	1.356	0.0119	HSP90AA1	AF028832	heat shock protein 90kDa alpha (cytosolic), class A member 1
211968_s_at	1.52	0.00358	HSP90AA1	AI962933	heat shock protein 90kDa alpha (cytosolic), class A member 1
211969_at	1.328	0.0192	HSP90AA1	BG420237	heat shock protein 90kDa alpha (cytosolic), class A member 1
214328_s_at	1.4	0.00132	HSP90AA1	R01140	heat shock protein 90kDa alpha (cytosolic), class A member 1
1555037_a_at	0.747	0.0314	IDH1	BC012846	isocitrate dehydrogenase 1 (NADP+), soluble
201193_at	0.781	0.0359	IDH1	NM_005896	isocitrate dehydrogenase 1 (NADP+), soluble
242001_at	0.826	0.0114	IDH1	AA825652	Isocitrate dehydrogenase 1 (NADP+), soluble
242956_at	0.836	0.0122	IDH1	AA564352	Isocitrate dehydrogenase 1 (NADP+), soluble
210046_s_at	1.313	0.0121	IDH2	U52144	isocitrate dehydrogenase 2 (NADP+), mitochondrial
204970_s_at	0.718	0.000193	MAFG	NM_002359	v-maf musculoaponeurotic fibrosarcoma oncogene homolog G (avian)
200978_at	1.229	0.0322	MDH1	NM_005917	malate dehydrogenase 1, NAD (soluble)
239001_at	0.734	0.000226	MGST1	AV705233	Microsomal glutathione S-transferase 1
203948_s_at	1.72	0.00572	MPO	J02694	myeloperoxidase
219281_at	0.677	5.03e-05	MSRA	NM_012331	methionine sulfoxide reductase A
240031_at	0.865	0.0303	MSRA	AA994467	Methionine sulfoxide reductase A
219786_at	0.761	6.71e-07	MTL5	NM_004923	metallothionein-like 5, testis-specific (tesmin)
202431_s_at	1.456	0.00167	MYC	NM_002467	v-myc myelocytomatosis viral oncogene homolog (avian)
209949_at	0.577	5.68e-08	NCF2	BC001606	neutrophil cytosolic factor 2
1568805_at	0.934	0.0104	NCOA7	BC036461	nuclear receptor coactivator 7
1567013_at	0.813	0.00112	NFE2L2	AF323119	nuclear factor (erythroid-derived 2)-like 2
201146_at	0.713	0.00202	NFE2L2	NM_006164	nuclear factor (erythroid-derived 2)-like 2
207380_x_at	0.909	0.0327	NOX1	NM_013954	NADPH oxidase 1
219773_at	1.108	0.0188	NOX4	NM_016931	NADPH oxidase 4
201467_s_at	1.179	0.013	NQO1	AI039874	NAD(P)H dehydrogenase, quinone 1
201468_s_at	1.203	0.00354	NQO1	NM_000903	NAD(P)H dehydrogenase, quinone 1
210519_s_at	1.209	0.00374	NQO1	BC000906	NAD(P)H dehydrogenase, quinone 1
204652_s_at	0.838	0.0421	NRF1	NM_005011	nuclear respiratory factor 1
204766_s_at	1.256	0.00243	NUDT1	NM_002452	nudix (nucleoside diphosphate linked moiety X)-type motif 1
219530_at	1.275	0.00324	PALB2	NM_024675	partner and localizer of BRCA2
208690_s_at	1.304	0.0499	PDLIM1	BC000915	PDZ and LIM domain 1
201118_at	0.588	1.53e-05	PGD	NM_002631	phosphogluconate dehydrogenase
1553639_a_at	1.138	0.00376	PPARGC1B	NM_133263	peroxisome proliferator-activated receptor gamma, coactivator 1 beta
1555282_a_at	1.124	0.0295	PPARGC1B	AF468497	peroxisome proliferator-activated receptor gamma, coactivator 1 beta
209433_s_at	1.56	0.000155	PPAT	AI457120	phosphoribosyl pyrophosphate amidotransferase
209434_s_at	1.339	3.53e-05	PPAT	U00238	phosphoribosyl pyrophosphate amidotransferase
208680_at	1.314	0.00163	PRDX1	L19184	peroxiredoxin 1
211658_at	1.385	0.00683	PRDX2	L19185	peroxiredoxin 2
39729_at	1.79	0.000145	PRDX2	L19185	peroxiredoxin 2
201923_at	1.416	0.0153	PRDX4	NM_006406	peroxiredoxin 4
224909_s_at	0.614	1.05e-06	PREX1	BF308645	phosphatidylinositol 3,4,5-trisphosphate-dependent RAC exchanger 1
224925_at	0.631	8.56e-06	PREX1	AL445192	phosphatidylinositol 3,4,5-trisphosphate-dependent RAC exchanger 1
201834_at	0.824	0.0172	PRKAB1	BC001007	protein kinase, AMP-activated, beta 1 non-catalytic subunit
205128_x_at	0.777	0.0379	PTGS1	NM_000962	prostaglandin-endoperoxide synthase 1 (prostaglandin G/H synthase and cyclooxygenase)
215813_s_at	0.75	0.0256	PTGS1	S36219	prostaglandin-endoperoxide synthase 1 (prostaglandin G/H synthase and cyclooxygenase)
1554997_a_at	0.694	0.000832	PTGS2	AY151286	prostaglandin-endoperoxide synthase 2 (prostaglandin G/H synthase and cyclooxygenase)
204748_at	0.576	0.00101	PTGS2	NM_000963	prostaglandin-endoperoxide synthase 2 (prostaglandin G/H synthase and cyclooxygenase)
202716_at	0.736	0.00533	PTPN1	NM_002827	protein tyrosine phosphatase, non-receptor type 1
212012_at	1.133	0.0153	PXDN	BF342851	peroxidasin homolog (Drosophila)
218286_s_at	0.784	0.0381	RNF7	NM_014245	ring finger protein 7
202426_s_at	0.826	0.0443	RXRA	BE675800	retinoid X receptor, alpha
202449_s_at	0.67	6.32e-07	RXRA	NM_002957	retinoid X receptor, alpha
223195_s_at	0.759	0.000238	SESN2	BF131886	sestrin 2
223196_s_at	0.754	0.00014	SESN2	AL136551	sestrin 2
1558331_at	0.757	0.000388	SIRT2	BG722779	Sirtuin (silent mating type information regulation 2 homolog) 2 (S. cerevisiae)
200642_at	1.465	4.18e-05	SOD1	NM_000454	superoxide dismutase 1, soluble
215078_at	0.729	0.021	SOD2	AL050388	superoxide dismutase 2, mitochondrial
215223_s_at	0.714	0.00931	SOD2	W46388	superoxide dismutase 2, mitochondrial
216841_s_at	0.687	0.0017	SOD2	X15132	superoxide dismutase 2, mitochondrial
221477_s_at	0.591	2.27e-05	SOD2	BF575213	superoxide dismutase 2, mitochondrial
217252_at	1.095	0.0338	SQSTM1	U46752	sequestosome 1
239004_at	0.855	0.0253	SQSTM1	AI041019	Sequestosome 1
215299_x_at	0.69	0.0333	SULT1A1	U37025	sulfotransferase family, cytosolic, 1A, phenol-preferring, member 1
208130_s_at	0.572	3.52e-07	TBXAS1	NM_030984	thromboxane A synthase 1 (platelet)
208699_x_at	0.661	0.000932	TKT	BF696840	transketolase
208700_s_at	0.623	0.000856	TKT	L12711	transketolase
228205_at	0.758	0.000241	TKT	AU152969	transketolase
204985_s_at	1.292	0.000225	TRAPPC6A	NM_024108	trafficking protein particle complex 6A
240793_at	0.661	6.62e-06	TTN	BF224054	Titin
201580_s_at	0.632	3.78e-05	TXNDC13	AL544094	thioredoxin domain containing 13
201581_at	0.594	0.000193	TXNDC13	BF572868	thioredoxin domain containing 13
201266_at	0.739	0.00125	TXNRD1	NM_003330	thioredoxin reductase 1
222421_at	0.702	0.000254	UBE2H	BF435617	ubiquitin-conjugating enzyme E2H (UBC8 homolog, yeast)
208997_s_at	1.495	0.00757	UCP2	U82819	uncoupling protein 2 (mitochondrial, proton carrier)
