# Supplementary material for: Differential expression of the Nrf2-linked genes in pediatric septic shock
Source: Crit Care. 2015 Sep 17;19(1):327. doi: 10.1186/s13054-015-1052-0 (PMC4574004; doi:10.1186/s13054-015-1052-0)
Supplement: Additional file 5: Table S5. — List of network genes shown in Fig. 3. (XLSX 12 kb) [file 13054_2015_1052_MOESM5_ESM.xlsx]

## Sheet: Sheet0
Symbol	Synonym(s)
Aldose Reductase	1.1.1.21, aldehyde reductase, alditol:NAD(P) 1-oxidoreductase, alditol:NADP oxidoreductase, alditol:NADP+ 1-oxidoreductase, Aldose reductaase, ALR2, AR, NADPH-aldopentose reductase, NADPH-aldose reductase, polyol dehydrogenase (NADP+)
ARNT	Arnt1, aryl hydrocarbon receptor nuclear translocator, bHLHe2, D3Ertd557e, DIOXIN receptor, Drnt, ESTM42, HIF beta, HIF β, HIF-1-β, HIF1B, HIF1BETA, mKIAA4051, TANGO, W08714
BNIP3	BCL2/adenovirus E1B 19kDa interacting protein 3, BCL2/adenovirus E1B interacting protein 3, NIP3
Creb	Cbp, Cyclic AMP response element binding
ELOVL5	1110059L23Rik, AI747313, AU043003, dJ483K16.1, Elongase 5, ELOVL family member 5, elongation of long chain fatty acids (yeast), ELOVL fatty acid elongase 5, HELO1, RELO1, SCA38
ELOVL6	C77826, Elongase 6, elongation of very long chain fatty acids protein 6-like, ELOVL family member 6, elongation of long chain fatty acids (yeast), ELOVL fatty acid elongase 6, FACE, FAE, LCE, Lce2, LOC100910695, LOC102549542, long CHAIN FATTY ACYL ELONGASE, RELO2
ESD	ENSMUSG00000079101, Es-10, Esterase 10, Esterase D, esterase D/formylglutathione hydrolase, FGH, Gm2904, predicted pseudogene 2904, S-Formylglutathione Hydrolase, sid478
FADS2	2900042M13Rik, D6D, DES6, Fadsd2, FADSD6, fatty acid desaturase 2, LLCDL2, SLL0262, TU13
FTH1	APOFERRITIN H CHAIN, Ferritin heavy chain, ferritin heavy chain 1, Ferritin subunit H, ferritin, heavy polypeptide 1, FH, FHC, Frih, FTH, FTHL6, HFE5, HFt, hypothetical protein LOC689130, LOC689130, MFH, PIG15, PLIF
FTL	Ferritin, FERRITIN LIGHT CHAIN, ferritin light chain 1, ferritin light chain 1-like, ferritin light chain 1-like 1, ferritin light chain 2, ferritin, light polypeptide, FL, FRIL, Fril1, FTL1, Ftl1l1, Gm20746, L-ferritin, LFTD, LOC100359668, LOC100360087, LOC100362384, LOC100363177, NBIA3, predicted gene, 20746, RGD1560687, RGD1561055, RGD1566189, similar to ferritin light chain, similar to Ferrit…
G6PD	G28A, G6PD1, G6PDX, Glucose-6-P Dehydrogenase, glucose-6-phosphate dehydrogenase, glucose-6-phosphate dehydrogenase X-linked, Gpdx
GLA	agalsidase alfa, agalsidase beta, agalsidase β, Ags, alpha D-GALACTOSIDASE A, Alpha Gal A, alpha GALACTOSIDASE, alpha-galactosidase A, GALA, galactosidase, alpha, galactosidase, α, α D-GALACTOSIDASE A, α Gal, α Gal A, α GALACTOSIDASE, α-galactosidase A
GLRX	C86710, D13Wsu156e, GLRX1, glutaredoxin, glutaredoxin (thioltransferase), GRX, GRX1, TTase
Gsk3	Glycogen synthase kinase, Gsk, GSK3 alpha/beta, GSK3 α/β
GSR	AI325518, D8Ertd238e, glutathione reductase, Gr-1, Gred, GRX, HEL-75
GSS	AI314904, Glutathione synthase, Glutathione synthetase, GS-A/GS-B, GSH-S, HEL-S-64p, HEL-S-88n
GSTM1	glutathione S-transferase mu 1, glutathione S-transferase mu 2, GLUTATHIONE S-TRANSFERASE subunit 4, glutathione S-transferase, mu 2, Gst Mu, GST N1, Gst Yb2, GST1, Gst5-5, GSTA3, GSTA4, Gstb-1, Gstb-2, GSTM1-1, GSTM1a-1a, GSTM1b-1b, Gstm2, Gstm2-2, Gstyb, GTH4, GTM1, H-B, HB subunit 4, MU, MU-1
GSTM4	1110004G14Rik, glutathione S-transferase mu 4, glutathione S-transferase, mu 4, Gstb-4, GSTM4-4, GSTM7-7, GTM4, LOC100196943
Histone h4	H4, HIST4
IL1
MGST1	1500002K10Rik, Glutathione s-transferase 1, Gst, GST12, MGST, MGST-I, microsomal glutathione S-transferase 1, MICROSOMAL GT
MTORC1
N-cor
NFE2L2	AI194320, BM974200, NRF2, nuclear factor, erythroid 2-like 2, nuclear factor, erythroid derived 2, like 2
NFkB (complex)	NF-KAPPA B, NF-κB, nuclear factor-κ b, transcription factor nuclear factor κ b
PDLIM1	CLIM1, CLP-36, hCLIM1, HEL-S-112, mClim1, PDZ and LIM domain 1, PDZ and LIM domain 1 (elfin)
Pkc(s)	Cnpkc, PKC, Pkc(s), Protein Kinase C
PRDX1	ENHANCER, Enhancer protein, Hbp23, MSP23, NKEF-A, OSF-3, PAG, PAGA, PAGB, PEROXIREDOXIN 1, peroxiredoxin 1-like 1, PEROXYREDOXIN 1, Prdx1l1, PrdxI, PRX1, PRXI, TDPX2, TDX2, TPxA
PREX1	G630042G04, phosphatidylinositol-3,4,5-trisphosphate-dependent Rac exchange factor 1, PREX1 isoform 1, RGD1306534, Setd6
PTGS2	COX-2, CYCLO-OXYGENASE 2, GRIPGHS, hCox-2, INDUCIBLE CYCLOOXYGENASE, MTCO2, PGG/HS, PGH synthase 2, PGHS-2, Pgi2 synthase, Pgs2, Pgsi, PHS-2, Prostaglandin endoperoxide synthase 2, prostaglandin-endoperoxide synthase 2 (prostaglandin G/H synthase and cyclooxygenase), TIS10
Rac
SOD1	ALS, ALS1, B430204E11Rik, Cu/Zn-SOD, CuZnSOD, czSOD, HEL-S-44, homodimer, hSod1, Ipo-1, IPOA, SOD, SOD1L1, SODC, superoxide dismutase 1, soluble
Sos
SQSTM1	A170, OSF-6, Osi, OSIL, Osip, Oxidative Stress, p60, p62, p62B, PDB3, Pkc zeta interacting, sequestosome 1, STAP, STONE14, Ubiquitin-binding protein a, ZIP3, ZIP
TXNRD1	GRIM-12, KM 102 DERIVED REDUCTASE LIKE FACTOR, Tgr, Thioredoxin reductase, thioredoxin reductase 1, TR, TR1, TRXR1, TXNR
