# Supplementary material for: Differential expression of the Nrf2-linked genes in pediatric septic shock
Source: Crit Care. 2015 Sep 17;19(1):327. doi: 10.1186/s13054-015-1052-0 (PMC4574004; doi:10.1186/s13054-015-1052-0)
Supplement: Additional file 6: Table S6. — List of network genes shown in Fig. 4. (XLSX 10 kb) [file 13054_2015_1052_MOESM6_ESM.xlsx]

## Sheet: Sheet0
Symbol	Synonym(s)
7S NGF	Ngf
ACOT7	2410041A17Rik, ACH1, ACT, acyl-CoA thioesterase 7, AU014716, BACH, Brain Acyl-coa Hydrolase, CTE-II, CTE-IIa, hBACH, LACH, LACH1
ACOT8	acyl-CoA thioesterase 8, hACTE-III, HNAACTE, hTE, PTE-1, PTE-2, Te
AKR1B1	ADR, Ahr-1, Akr1b3, Akr1b4, aldo-keto reductase family 1, member B1 (aldose reductase), aldo-keto reductase family 1, member B3 (aldose reductase), Aldolase Reductase, Aldor1, Aldose Reductase, ALDR1, ALDRED, Alr, ALR-P-I, ALR2, Androgen-induced aldose reductase, AR, RATALDRED
AMPK	AMP KINASE, AMP-activated kinase, Amp-pk
Ap1	activator protein-1, c-Jun
CAT	2210418N07, ACATALASIA, Cas-1, Cat01, Catalase, Catalase1, Catl, CS1
Ck2	Casein Kinase II, CKII
Cpla2
CYBA	b558, Cyt b558 α, cytochrome b-245, alpha polypeptide, cytochrome b-245, α polypeptide, NADPH OXIDASE P22 subunit, nmf333, p22-PHOX
CYBB	AMCBX2, C88302, CGD, CGD91-phox, Cyd, cytochrome b-245, beta polypeptide, cytochrome b-245, β polypeptide, gp91, GP91-1, GP91-PHOX, IMD34, NOX2, p91-PHOX
CYP	CYCLOSPORIN OXIDASE, Cyp1, Cytochrome P450, Ecod, MONOOXYGENASE, Nadph-cytochrome P450 Reductas, PHASE I ENZYME
cytochrome C	Apocytochrome C, Cyt C
DGAT2	0610010B06Rik, ARAT, diacylglycerol O-acyltransferase 2, GS1999FULL, HMFN1045
ERK1/2	p42/44 mapk, P42/p44 erk, p42/p44 MAP KINASE, P42/p44 mapk, p44/p42 MAPK
GCLC	D9Wsu168e, gamma GCS HEAVY CHAIN, Gamma Glutamyl Cysteine Synthetase Light Subunit, Gamma Glutamylcysteine Synthetase, Gamma glutamylcysteine synthetase heavy subunit, GCL, GCS, GCS, Catalytic, GCS-HS, Ggcs-hs, GLCL, GLCL-H, GLCLC, Glutamate-Cysteine Ligase, Catalytic Subunit, γ Gcs, γ GCS HEAVY CHAIN, γ Glutamyl Cysteine Synthetase Light Subunit, γ Glutamylcysteine Synthetase, γ glutamylcysteine…
GCLM	AI649393, Gamma gclm, gamma GCS LIGHT CHAIN, Gamma glutamylcysteine synthase (regulatory), gamma GLUTAMYLCYSTEINE SYNTHETASE, Gcmc, Gcs, Regulatory, GLCLR, glutamat-cystein ligase, regulatory subunit, Glutamate-Cysteine Ligase, Modifier Subunit, γ gclm, γ GCS LIGHT CHAIN, γ glutamylcysteine synthase (regulatory), γ GLUTAMYLCYSTEINE SYNTHETASE
GPX4	glutathione peroxidase 4, GSHPx-4, Lipid peroxidase, MCSP, mtPHGPx, PHGPx, phospholipid hydroperoxidase, snGPx, snPHGPx
MAFG	AA545192, C630022N07RIK, hMAF, MGC13090, v-maf avian musculoaponeurotic fibrosarcoma oncogene homolog G, v-maf musculoaponeurotic fibrosarcoma oncogene family, protein G (avian)
MAP2K1/2	MEK1/2, MKK1/2
NADPH oxidase	NOX
NCF2	NADPH OXIDASE, neutrophil cytosolic factor 2, NOXA2, NSF2, p67, P67-PHOX
Nfat (family)	Nfat factors, Nuclear factor of activated Tcells
NOX1	GP91-2, MOX1, NADPH oxidase 1, NOH-1, NOX1a, NOX1alpha
NOX4	AI648021, KOX, KOX-1, NADPH oxidase 4, RENOX
NQO1	AV001255, DHQU, DIA4, DT-diaphorase, DTD, NAD DT-diaphorase, NAD(P)H dehydrogenase, quinone 1, Nadph dehydrogenase, Nadph diaphorase, Nadph Quinone Oxidoreductase-1, NMO1, NMOR, NMOR1, NMORI, Nqo, Ox-1, QR1, Quinone reductase
NRF1	ALPHA-PAL, C87038, D6Ertd415e, Nfe2l1 retired, nuclear respiratory factor 1, RGD:1303265, α-PAL
PGD	0610042A05Rik, 6PGD, 6PGDH, AU019875, C78335, Cc2-27, LOC100363662, phosphogluconate dehydrogenase
PI3K (family)
PRDX2	AL022839, Band-8, HEL-S-2a, NKEF-B, Peroxiredoxin 2, PRP, PRX II, PRX2, PTX1, TDPX1, TDX1, Thioredoxin dependent peroxide reductase, Torin, TPx, TPx-B, TPX1, TR, TSA
PRKAB1	1300015D22Rik, AMPK, AMPK beta1, AU021155, E430008F22, HAMPKb, protein kinase, AMP-activated, beta 1 non-catalytic subunit, protein kinase, AMP-activated, β 1 non-catalytic subunit
PTPN1	protein tyrosine phosphatase, non-receptor type 1, protein-TYROSINE PHOSPHATASE, Ptp, PTP-1B, PTP-HA2, PTP1B alpha, PTP1B α, PTP1BB, Ptpase 1, PTPASE 1B
RNF7	CKBBP1, Rbx2, ring finger protein 7, ROC2, SAG
SOD2	IMAGE:4711494, IPOB, MANGANESE DEPENDENT SOD, Manganese Superoxide Dismutase, Manganese Superoxide Dismutase 2, MGC5618, MITOCHONDRIAL SOD, Mn superoxide dismutase, MNSOD, mtSOD, MVCD6, superoxide dismutase 2, mitochondrial
UCP2	BMIQ4, SLC25A8, UCPH, uncoupling protein 2 (mitochondrial, proton carrier), Uncoupling protein 2, mitochondrial
